# Supplementary material for: Dietary Inorganic Nitrate as an Ergogenic Aid: An Expert Consensus Derived via the Modified Delphi Technique
Source: Sports Med. 2022 May 23;52(10):2537–58. doi: 10.1007/s40279-022-01701-3 (PMC9474378; doi:10.1007/s40279-022-01701-3)
Supplement: Supplementary file 1 — Supplementary file1 (XLSX 186 KB) [file 40279_2022_1701_MOESM1_ESM.xlsx]

## Sheet: Delphi Study Round 1 Statements
																									Questionnaire options
																									Yes
																									No
																									Insufficient evidence
														Round 1 voting summary
Statement number	Statement	1	2	3	4	5	6	7	8	9	10	11	12	Total 'Yes'	Total 'No'	Total 'insufficient evidence'	Decision
Activity
Running performance
1	Dietary nitrate supplementation is ergogenic for ultra-endurance running performance (e.g. > marathon distance)
	Acute supplementation (i.e. administration of a single, one-off nitrate supplement)	Insufficient evidence	Insufficient evidence	No	Insufficient evidence	Insufficient evidence	yes	Insufficient evidence	No	No	Insufficient evidence	No	Insufficient evidence	1	4	7	Move to Round 2
	Chronic supplementation (i.e. administration of nitrate over several days/ weeks)	Insufficient evidence	Insufficient evidence	Insufficient evidence	Insufficient evidence	Insufficient evidence	yes	Insufficient evidence	No	No	Insufficient evidence	No	Insufficient evidence	1	3	8	Move to Round 2
2	Dietary nitrate supplementation is ergogenic for long-distance running performance (e.g. 10,000 m - marathon)
	Acute supplementation (i.e. administration of a single, one-off nitrate supplement)	Insufficient evidence	Yes	No	Insufficient evidence	Insufficient evidence	yes	Insufficient evidence	Insufficient evidence	No	Insufficient evidence	No	Insufficient evidence	2	3	7	Move to Round 2
	Chronic supplementation (i.e. administration of nitrate over several days/ weeks)	Insufficient evidence	Yes	Insufficient evidence	Insufficient evidence	Insufficient evidence	yes	Insufficient evidence	Insufficient evidence	No	Insufficient evidence	No	Insufficient evidence	2	2	8	Move to Round 2
3	Dietary nitrate supplementation is ergogenic for middle-distance running performance (e.g. 800 - 5000 m)
	Acute supplementation (i.e. administration of a single, one-off nitrate supplement)	Insufficient evidence	Yes	No	No	Insufficient evidence	insufficient evidence	Insufficient evidence	Insufficient evidence	No	Insufficient evidence	Insufficient evidence	Insufficient evidence	1	3	8	Move to Round 2
	Chronic supplementation (i.e. administration of nitrate over several days/ weeks)	Insufficient evidence	Yes	Insufficient evidence	No	Yes	insufficient evidence	Insufficient evidence	Yes	No	Insufficient evidence	Insufficient evidence	Insufficient evidence	3	2	7	Move to Round 2
4	Dietary nitrate supplementation is ergogenic for short-distance/ sprint running performance (e.g. 100 - 400 m)
	Acute supplementation (i.e. administration of a single, one-off nitrate supplement)	Insufficient evidence	Insufficient evidence	No	Insufficient evidence	Insufficient evidence	insufficient evidence	Insufficient evidence	Insufficient evidence	Insufficient evidence	Yes	Insufficient evidence	Insufficient evidence	1	1	10	Accept group consensus at Round 1 - Insufficient evidence
	Chronic supplementation (i.e. administration of nitrate over several days/ weeks)	Insufficient evidence	Insufficient evidence	Insufficient evidence	Insufficient evidence	Insufficient evidence	insufficient evidence	Insufficient evidence	Yes	Insufficient evidence	Yes	Insufficient evidence	Insufficient evidence	2	0	10	Accept group consensus at Round 1 - Insufficient evidence
5	Dietary nitrate supplementation is ergogenic for intermittent running performance (e.g. Yo-Yo or multi-stage fitness test)
	Acute supplementation (i.e. administration of a single, one-off nitrate supplement)	Insufficient evidence	Yes	No	No	Insufficient evidence	insufficient evidence	Insufficient evidence	Yes	Insufficient evidence	Insufficient evidence	Insufficient evidence	Insufficient evidence	2	2	8	Move to Round 2
	Chronic supplementation (i.e. administration of nitrate over several days/ weeks)	Insufficient evidence	Yes	Yes	Yes	Yes	yes	Insufficient evidence	Yes	Yes	Insufficient evidence	Insufficient evidence	Insufficient evidence	7	0	5	Move to Round 2
Cycling performance
6	Dietary nitrate supplementation is ergogenic for a multi-day stage cycling race (e.g. cycle touring or grand tour event such as Tour de France)
	Acute supplementation (i.e. administration of a single, one-off nitrate supplement)	Insufficient evidence	Yes	No	Insufficient evidence	Insufficient evidence	insufficient evidence	Insufficient evidence	Insufficient evidence	Insufficient evidence	Insufficient evidence	No	Insufficient evidence	1	2	9	Move to Round 2
	Chronic supplementation (i.e. administration of nitrate over several days/ weeks)	Insufficient evidence	Yes	Insufficient evidence	Insufficient evidence	Insufficient evidence	yes	Insufficient evidence	Insufficient evidence	Insufficient evidence	Insufficient evidence	No	Insufficient evidence	2	1	9	Move to Round 2
7	Dietary nitrate supplementation is ergogenic for cycling performance lasting > 2 hours
	Acute supplementation (i.e. administration of a single, one-off nitrate supplement)	Insufficient evidence	Insufficient evidence	No	Insufficient evidence	Insufficient evidence	insufficient evidence	Insufficient evidence	No	No	Insufficient evidence	No	Insufficient evidence	0	4	8	Move to Round 2
	Chronic supplementation (i.e. administration of nitrate over several days/ weeks)	Insufficient evidence	Insufficient evidence	Yes	Insufficient evidence	Insufficient evidence	yes	Insufficient evidence	No	No	Insufficient evidence	No	Insufficient evidence	2	3	7	Move to Round 2
8	Dietary nitrate supplementation is ergogenic for cycling performance lasting 1 - 2 hours
	Acute supplementation (i.e. administration of a single, one-off nitrate supplement)	Insufficient evidence	Yes	No	Insufficient evidence	Insufficient evidence	insufficient evidence	Insufficient evidence	Insufficient evidence	No	Insufficient evidence	No	Insufficient evidence	1	3	8	Move to Round 2
	Chronic supplementation (i.e. administration of nitrate over several days/ weeks)	Insufficient evidence	Yes	Insufficient evidence	Insufficient evidence	Insufficient evidence	insufficient evidence	Insufficient evidence	Insufficient evidence	No	Insufficient evidence	No	Insufficient evidence	1	2	9	Move to Round 2
9	Dietary nitrate supplementation is ergogenic for cycling performance lasting 30 mins - 1 hour
	Acute supplementation (i.e. administration of a single, one-off nitrate supplement)	Insufficient evidence	Yes	No	Insufficient evidence	Insufficient evidence	insufficient evidence	Insufficient evidence	Yes	No	Insufficient evidence	No	Insufficient evidence	2	3	7	Move to Round 2
	Chronic supplementation (i.e. administration of nitrate over several days/ weeks)	Insufficient evidence	Yes	Insufficient evidence	Insufficient evidence	yes	insufficient evidence	Insufficient evidence	Yes	No	Insufficient evidence	No	Insufficient evidence	3	2	7	Move to Round 2
10	Dietary nitrate supplementation is ergogenic for cycling performance lasting 5 - 30 mins
	Acute supplementation (i.e. administration of a single, one-off nitrate supplement)	Insufficient evidence	Yes	No	No	yes	insufficient evidence	Insufficient evidence	Yes	Insufficient evidence	Insufficient evidence	No	Insufficient evidence	3	3	6	Move to Round 2
	Chronic supplementation (i.e. administration of nitrate over several days/ weeks)	Yes	Yes	Yes	No	yes	insufficient evidence	Insufficient evidence	Yes	Insufficient evidence	Insufficient evidence	No	Insufficient evidence	5	2	5	Move to Round 2
11	Dietary nitrate supplementation is ergogenic for sprint cycling performance (e.g. 5 secs - 5 mins)
	Acute supplementation (i.e. administration of a single, one-off nitrate supplement)	Insufficient evidence	Yes	No	Yes	Insufficient evidence	insufficient evidence	Insufficient evidence	Yes	Insufficient evidence	Insufficient evidence	No	Insufficient evidence	3	2	7	Move to Round 2
	Chronic supplementation (i.e. administration of nitrate over several days/ weeks)	Yes	Yes	Yes	Yes	yes	insufficient evidence	Insufficient evidence	Yes	Insufficient evidence	Insufficient evidence	No	Insufficient evidence	6	1	5	Move to Round 2
12	Dietary nitrate supplementation is ergogenic for intermittent cycling performance (e.g. repeated 5 sec - 1 min efforts)
	Acute supplementation (i.e. administration of a single, one-off nitrate supplement)	Insufficient evidence	Yes	No	Yes	Insufficient evidence	insufficient evidence	Insufficient evidence	Yes	Insufficient evidence	Insufficient evidence	No	Insufficient evidence	3	2	7	Move to Round 2
	Chronic supplementation (i.e. administration of nitrate over several days/ weeks)	Yes	Yes	Yes	Yes	Insufficient evidence	insufficient evidence	Insufficient evidence	Yes	Insufficient evidence	Insufficient evidence	No	Insufficient evidence	5	1	6	Move to Round 2
Swimming performance
13	Dietary nitrate supplementation is ergogenic for long-distance open water swimming performance (e.g. > 5000 m)
	Acute supplementation (i.e. administration of a single, one-off nitrate supplement)	Insufficient evidence	Insufficient evidence	No	Insufficient evidence	Insufficient evidence	insufficient evidence	Insufficient evidence	Insufficient evidence	No	Insufficient evidence	Insufficient evidence	Insufficient evidence	0	2	10	Accept group consensus at Round 1 - Insufficient evidence
	Chronic supplementation (i.e. administration of nitrate over several days/ weeks)	Insufficient evidence	Insufficient evidence	Insufficient evidence	Insufficient evidence	Insufficient evidence	insufficient evidence	Insufficient evidence	Insufficient evidence	No	Insufficient evidence	Insufficient evidence	Insufficient evidence	0	1	11	Accept group consensus at Round 1 - Insufficient evidence
14	Dietary nitrate supplementation is ergogenic for long-distance pool swimming performance (e.g. 800 - 1500 m)
	Acute supplementation (i.e. administration of a single, one-off nitrate supplement)	Insufficient evidence	Insufficient evidence	No	Insufficient evidence	Insufficient evidence	insufficient evidence	Insufficient evidence	Insufficient evidence	No	Insufficient evidence	Insufficient evidence	Insufficient evidence	0	2	10	Accept group consensus at Round 1 - Insufficient evidence
	Chronic supplementation (i.e. administration of nitrate over several days/ weeks)	Insufficient evidence	Insufficient evidence	Insufficient evidence	Insufficient evidence	Insufficient evidence	insufficient evidence	Insufficient evidence	Insufficient evidence	No	Insufficient evidence	Insufficient evidence	Insufficient evidence	0	1	11	Accept group consensus at Round 1 - Insufficient evidence
15	Dietary nitrate supplementation is ergogenic for middle-distance pool swimming performance (e.g. 200 - 400 m)
	Acute supplementation (i.e. administration of a single, one-off nitrate supplement)	Insufficient evidence	Insufficient evidence	No	No	Insufficient evidence	insufficient evidence	Insufficient evidence	Insufficient evidence	No	Insufficient evidence	Insufficient evidence	Insufficient evidence	0	3	9	Move to Round 2
	Chronic supplementation (i.e. administration of nitrate over several days/ weeks)	Insufficient evidence	Insufficient evidence	Insufficient evidence	No	Insufficient evidence	insufficient evidence	Insufficient evidence	Insufficient evidence	No	Insufficient evidence	Insufficient evidence	Insufficient evidence	0	2	10	Accept group consensus at Round 1 - Insufficient evidence
16	Dietary nitrate supplementation is ergogenic for short-distance/ sprint pool swimming performance (e.g. 50 - 100 m)
	Acute supplementation (i.e. administration of a single, one-off nitrate supplement)	Insufficient evidence	Insufficient evidence	No	Insufficient evidence	Insufficient evidence	insufficient evidence	Insufficient evidence	Yes	Insufficient evidence	Insufficient evidence	Insufficient evidence	Insufficient evidence	1	1	10	Accept group consensus at Round 1 - Insufficient evidence
	Chronic supplementation (i.e. administration of nitrate over several days/ weeks)	Insufficient evidence	Insufficient evidence	Insufficient evidence	No	Insufficient evidence	insufficient evidence	Insufficient evidence	Yes	Insufficient evidence	Insufficient evidence	Insufficient evidence	Insufficient evidence	1	1	10	Accept group consensus at Round 1 - Insufficient evidence
Triathlon performance
17	Dietary nitrate supplementation is ergogenic for Ironman-distance triathlon performance
	Acute supplementation (i.e. administration of a single, one-off nitrate supplement)	Insufficient evidence	Insufficient evidence		Insufficient evidence	Insufficient evidence	insufficient evidence	Insufficient evidence	No	No	Insufficient evidence	No	Insufficient evidence	0	3	8	Move to Round 2
	Chronic supplementation (i.e. administration of nitrate over several days/ weeks)	Insufficient evidence	Insufficient evidence		Insufficient evidence	Insufficient evidence	insufficient evidence	Insufficient evidence	No	No	Insufficient evidence	No	Insufficient evidence	0	3	8	Move to Round 2
18	Dietary nitrate supplementation is ergogenic for half-Ironman-distance triathlon performance
	Acute supplementation (i.e. administration of a single, one-off nitrate supplement)	Insufficient evidence	Insufficient evidence		Insufficient evidence	Insufficient evidence	insufficient evidence	Insufficient evidence	No	No	Insufficient evidence	No	Insufficient evidence	0	3	8	Move to Round 2
	Chronic supplementation (i.e. administration of nitrate over several days/ weeks)	Insufficient evidence	Insufficient evidence		Insufficient evidence	Insufficient evidence	insufficient evidence	Insufficient evidence	No	No	Insufficient evidence	No	Insufficient evidence	0	3	8	Move to Round 2
19	Dietary nitrate supplementation is ergogenic for Olympic-distance triathlon performance
	Acute supplementation (i.e. administration of a single, one-off nitrate supplement)	Insufficient evidence	Insufficient evidence		Insufficient evidence	Insufficient evidence	insufficient evidence	Insufficient evidence	Insufficient evidence	No	Insufficient evidence	No	Insufficient evidence	0	2	9	Move to Round 2
	Chronic supplementation (i.e. administration of nitrate over several days/ weeks)	Insufficient evidence	Insufficient evidence		Insufficient evidence	Insufficient evidence	insufficient evidence	Insufficient evidence	Insufficient evidence	No	Insufficient evidence	No	Insufficient evidence	0	2	9	Move to Round 2
20	Dietary nitrate supplementation is ergogenic for sprint-distance triathlon performance
	Acute supplementation (i.e. administration of a single, one-off nitrate supplement)	Insufficient evidence	Insufficient evidence		Insufficient evidence	Insufficient evidence	insufficient evidence	Insufficient evidence	Insufficient evidence	Insufficient evidence	Insufficient evidence	No	Insufficient evidence	0	1	10	Accept group consensus at Round 1 - Insufficient evidence
	Chronic supplementation (i.e. administration of nitrate over several days/ weeks)	Insufficient evidence	Insufficient evidence		Insufficient evidence	Insufficient evidence	insufficient evidence	Insufficient evidence	Insufficient evidence	Insufficient evidence	Insufficient evidence	No	Insufficient evidence	0	1	10	Accept group consensus at Round 1 - Insufficient evidence
Cross-country skiing performance
21	Dietary nitrate supplementation is ergogenic for Iong-distance cross-country skiing performance (> 40 km)
	Acute supplementation (i.e. administration of a single, one-off nitrate supplement)	Insufficient evidence	Insufficient evidence	No	Insufficient evidence	Insufficient evidence	insufficient evidence	Insufficient evidence	No	No	Insufficient evidence	No	Insufficient evidence	0	4	8	Move to Round 2
	Chronic supplementation (i.e. administration of nitrate over several days/ weeks)	Insufficient evidence	Insufficient evidence	Insufficient evidence	Insufficient evidence	Insufficient evidence	insufficient evidence	Insufficient evidence	No	No	Insufficient evidence	No	Insufficient evidence	0	3	9	Move to Round 2
22	Dietary nitrate supplementation is ergogenic for medium-distance cross-country skiing performance (5-40 km)
	Acute supplementation (i.e. administration of a single, one-off nitrate supplement)	Insufficient evidence	Insufficient evidence	No	Insufficient evidence	Insufficient evidence	insufficient evidence	Insufficient evidence	Insufficient evidence	No	Insufficient evidence	No	Insufficient evidence	0	3	9	Move to Round 2
	Chronic supplementation (i.e. administration of nitrate over several days/ weeks)	Insufficient evidence	Insufficient evidence	Insufficient evidence	Insufficient evidence	Insufficient evidence	insufficient evidence	Insufficient evidence	Insufficient evidence	No	Insufficient evidence	No	Insufficient evidence	0	2	10	Accept group consensus at Round 1 - Insufficient evidence
23	Dietary nitrate supplementation is ergogenic for short-distance/sprint (including repeated sprints) cross-country skiing performance (< 5 km)
	Acute supplementation (i.e. administration of a single, one-off nitrate supplement)	Insufficient evidence	Insufficient evidence	No	No	Insufficient evidence	insufficient evidence	Insufficient evidence	Insufficient evidence	Insufficient evidence	Insufficient evidence	No	Insufficient evidence	0	3	9	Move to Round 2
	Chronic supplementation (i.e. administration of nitrate over several days/ weeks)	Insufficient evidence	Insufficient evidence	Insufficient evidence	Insufficient evidence	Insufficient evidence	insufficient evidence	Insufficient evidence	Insufficient evidence	Insufficient evidence	Insufficient evidence	No	Insufficient evidence	0	1	11	Accept group consensus at Round 1 - Insufficient evidence
Speed skating performance
24	Dietary nitrate supplementation is ergogenic for medium- to long-distance speed skating performance (3000 - 10000 m)
	Acute supplementation (i.e. administration of a single, one-off nitrate supplement)	Insufficient evidence	Insufficient evidence	No	Insufficient evidence	Insufficient evidence	insufficient evidence	Insufficient evidence	Insufficient evidence	No	Insufficient evidence	Insufficient evidence	Insufficient evidence	0	2	10	Accept group consensus at Round 1 - Insufficient evidence
	Chronic supplementation (i.e. administration of nitrate over several days/ weeks)	Insufficient evidence	Insufficient evidence	Insufficient evidence	Insufficient evidence	Insufficient evidence	insufficient evidence	Insufficient evidence	Insufficient evidence	No	Insufficient evidence	Insufficient evidence	Insufficient evidence	0	1	11	Accept group consensus at Round 1 - Insufficient evidence
25	Dietary nitrate supplementation is ergogenic for short-distance/sprint speed skating performance (500 -1500 m)
	Acute supplementation (i.e. administration of a single, one-off nitrate supplement)	Insufficient evidence	Insufficient evidence	No	Insufficient evidence	Insufficient evidence	insufficient evidence	Insufficient evidence	Yes	Insufficient evidence	Insufficient evidence	Insufficient evidence	Insufficient evidence	1	1	10	Accept group consensus at Round 1 - Insufficient evidence
	Chronic supplementation (i.e. administration of nitrate over several days/ weeks)	Insufficient evidence	Insufficient evidence	Insufficient evidence	No	Insufficient evidence	insufficient evidence	Insufficient evidence	Yes	Insufficient evidence	Insufficient evidence	Insufficient evidence	Insufficient evidence	1	1	10	Accept group consensus at Round 1 - Insufficient evidence
Invasion sports performance
26	Dietary nitrate supplementation is ergogenic for invasion sports performance (e.g., football codes, hockey, netball, basketball)
	Acute supplementation (i.e. administration of a single, one-off nitrate supplement)	Insufficient evidence	Yes	No	Insufficient evidence	Insufficient evidence	insufficient evidence	Insufficient evidence	Yes	Insufficient evidence	Insufficient evidence	Insufficient evidence	Insufficient evidence	2	1	9	Move to Round 2
	Chronic supplementation (i.e. administration of nitrate over several days/ weeks)	Yes	Yes	Yes	Insufficient evidence	Insufficient evidence	insufficient evidence	Insufficient evidence	Yes	Insufficient evidence	Insufficient evidence	Insufficient evidence	Insufficient evidence	4	0	8	Move to Round 2
Striking-fielding sports performance
27	Dietary nitrate supplementation is ergogenic for striking-fielding sports performance (e.g., cricket, baseball)
	Acute supplementation (i.e. administration of a single, one-off nitrate supplement)	Insufficient evidence	Insufficient evidence	Insufficient evidence	Insufficient evidence	Insufficient evidence	insufficient evidence	Insufficient evidence	Insufficient evidence	Insufficient evidence	Insufficient evidence	Insufficient evidence	Insufficient evidence	0	0	12	Accept group consensus at Round 1 - Insufficient evidence
	Chronic supplementation (i.e. administration of nitrate over several days/ weeks)	Insufficient evidence	Insufficient evidence	Insufficient evidence	Insufficient evidence	Insufficient evidence	insufficient evidence	Insufficient evidence	Insufficient evidence	Insufficient evidence	Insufficient evidence	Insufficient evidence	Insufficient evidence	0	0	12	Accept group consensus at Round 1 - Insufficient evidence
Net/ wall sports performance
28	Dietary nitrate supplementation is ergogenic for net/ wall sports performance (e.g., tennis, badminton, squash, volleyball)
	Acute supplementation (i.e. administration of a single, one-off nitrate supplement)	Insufficient evidence	Insufficient evidence	Insufficient evidence	No	Insufficient evidence	insufficient evidence	Insufficient evidence	Insufficient evidence	Insufficient evidence	Insufficient evidence	Insufficient evidence	Insufficient evidence	0	1	11	Accept group consensus at Round 1 - Insufficient evidence
	Chronic supplementation (i.e. administration of nitrate over several days/ weeks)	Insufficient evidence	Insufficient evidence	Insufficient evidence	Insufficient evidence	Insufficient evidence	insufficient evidence	Insufficient evidence	Insufficient evidence	Insufficient evidence	Insufficient evidence	Insufficient evidence	Insufficient evidence	0	0	12	Accept group consensus at Round 1 - Insufficient evidence
Target sports performance
29	Dietary nitrate supplementation is ergogenic for target sports performance (e.g., golf)
	Acute supplementation (i.e. administration of a single, one-off nitrate supplement)	Insufficient evidence	Insufficient evidence	Insufficient evidence	Insufficient evidence	Insufficient evidence	insufficient evidence	Insufficient evidence	No	Insufficient evidence	Insufficient evidence	Insufficient evidence	Insufficient evidence	0	1	11	Accept group consensus at Round 1 - Insufficient evidence
	Chronic supplementation (i.e. administration of nitrate over several days/ weeks)	Insufficient evidence	Insufficient evidence	Insufficient evidence	Insufficient evidence	Insufficient evidence	insufficient evidence	Insufficient evidence	No	Insufficient evidence	Insufficient evidence	Insufficient evidence	Insufficient evidence	0	1	11	Accept group consensus at Round 1 - Insufficient evidence
Combat sports performance
30	Dietary nitrate supplementation is ergogenic for combat sports performance (e.g., boxing, judo, tae-kwondo)
	Acute supplementation (i.e. administration of a single, one-off nitrate supplement)	Insufficient evidence	Insufficient evidence	Insufficient evidence	Insufficient evidence	Insufficient evidence	insufficient evidence	Insufficient evidence	Insufficient evidence	Insufficient evidence	Insufficient evidence	Insufficient evidence	Insufficient evidence	0	0	12	Accept group consensus at Round 1 - Insufficient evidence
	Chronic supplementation (i.e. administration of nitrate over several days/ weeks)	Insufficient evidence	Insufficient evidence	Insufficient evidence	Insufficient evidence	Insufficient evidence	insufficient evidence	Insufficient evidence	Insufficient evidence	Insufficient evidence	Insufficient evidence	Insufficient evidence	Insufficient evidence	0	0	12	Accept group consensus at Round 1 - Insufficient evidence
Free-diving/ apnea performance
31	Dietary nitrate supplementation is ergogenic for free-diving/ apnea performance
	Acute supplementation (i.e. administration of a single, one-off nitrate supplement)	Insufficient evidence	Yes	Insufficient evidence	No	Insufficient evidence	insufficient evidence	Insufficient evidence	Insufficient evidence	No	Insufficient evidence	Insufficient evidence	Insufficient evidence	1	2	9	Move to Round 2
	Chronic supplementation (i.e. administration of nitrate over several days/ weeks)	Insufficient evidence	Yes	Insufficient evidence	Insufficient evidence	Insufficient evidence	insufficient evidence	Insufficient evidence	Insufficient evidence	Insufficient evidence	Insufficient evidence	Insufficient evidence	Insufficient evidence	1	0	11	Accept group consensus at Round 1 - Insufficient evidence
Hiking/ climbing performance
32	Dietary nitrate supplementation is ergogenic for hiking/ climbing performance
	Acute supplementation (i.e. administration of a single, one-off nitrate supplement)	Insufficient evidence	Insufficient evidence	Insufficient evidence	Insufficient evidence	Insufficient evidence	yes	Insufficient evidence	Insufficient evidence	Insufficient evidence	Insufficient evidence	Insufficient evidence	Insufficient evidence	1	0	11	Accept group consensus at Round 1 - Insufficient evidence
	Chronic supplementation (i.e. administration of nitrate over several days/ weeks)	Insufficient evidence	Insufficient evidence	Insufficient evidence	Insufficient evidence	Insufficient evidence	yes	Insufficient evidence	Insufficient evidence	Insufficient evidence	Insufficient evidence	Insufficient evidence	Insufficient evidence	1	0	11	Accept group consensus at Round 1 - Insufficient evidence
Weightlifting/ powerlifting performance
33	Dietary nitrate supplementation is ergogenic for weightlifting/ powerlifting performance
	Acute supplementation (i.e. administration of a single, one-off nitrate supplement)	Insufficient evidence	Insufficient evidence	Insufficient evidence	Yes	Insufficient evidence	insufficient evidence	Insufficient evidence	Insufficient evidence	Insufficient evidence	Insufficient evidence	Insufficient evidence	Insufficient evidence	1	0	11	Accept group consensus at Round 1 - Insufficient evidence
	Chronic supplementation (i.e. administration of nitrate over several days/ weeks)	Insufficient evidence	Insufficient evidence	Insufficient evidence	Yes	Insufficient evidence	insufficient evidence	Insufficient evidence	Insufficient evidence	Insufficient evidence	Insufficient evidence	Insufficient evidence	Insufficient evidence	1	0	11	Accept group consensus at Round 1 - Insufficient evidence
CrossFit performance
34	Dietary nitrate supplementation is ergogenic for CrossFit performance
	Acute supplementation (i.e. administration of a single, one-off nitrate supplement)	Insufficient evidence	Insufficient evidence	Insufficient evidence	Insufficient evidence	Insufficient evidence	insufficient evidence	Insufficient evidence	Insufficient evidence	Insufficient evidence	Insufficient evidence	Insufficient evidence	Insufficient evidence	0	0	12	Accept group consensus at Round 1 - Insufficient evidence
	Chronic supplementation (i.e. administration of nitrate over several days/ weeks)	Insufficient evidence	Insufficient evidence	Insufficient evidence	Insufficient evidence	Insufficient evidence	insufficient evidence	Insufficient evidence	Insufficient evidence	Insufficient evidence	Insufficient evidence	Insufficient evidence	Insufficient evidence	0	0	12	Accept group consensus at Round 1 - Insufficient evidence
Recovery
35	Dietary nitrate supplementation enhances recovery following exercise
	Acute supplementation (i.e. administration of a single, one-off nitrate supplement)	No	Insufficient evidence	No	Insufficient evidence	Insufficient evidence	yes	Insufficient evidence	No	No	Insufficient evidence	Insufficient evidence	No	1	5	6	Move to Round 2
	Chronic supplementation (i.e. administration of nitrate over several days/ weeks)	Insufficient evidence	Insufficient evidence	Insufficient evidence	Yes	Insufficient evidence	yes	Insufficient evidence	Insufficient evidence	Insufficient evidence	Insufficient evidence	Insufficient evidence	No	2	1	9	Move to Round 2
Training adaptations
36	Dietary nitrate supplementation consumed ''out of competition'' enhances adaptations to moderate-intensity continuous training in normoxia
	Acute supplementation (i.e. administration of a single, one-off nitrate supplement)	No	Insufficient evidence	No	Insufficient evidence	Insufficient evidence	insufficient evidence	No	No	No	Insufficient evidence	Insufficient evidence	Insufficient evidence	0	5	7	Move to Round 2
	Chronic supplementation (i.e. administration of nitrate over several days/ weeks)	Insufficient evidence	Insufficient evidence	Insufficient evidence	Insufficient evidence	Insufficient evidence	insufficient evidence	Insufficient evidence	Insufficient evidence	Insufficient evidence	Insufficient evidence	Insufficient evidence	Insufficient evidence	0	0	12	Accept group consensus at Round 1 - Insufficient evidence
37	Dietary nitrate supplementation consumed ''out of competition'' enhances adaptations to moderate-intensity continuous training in hypoxia
	Acute supplementation (i.e. administration of a single, one-off nitrate supplement)	No	Insufficient evidence	No	Insufficient evidence	Insufficient evidence	yes	No	No	Insufficient evidence	Insufficient evidence	Insufficient evidence	Insufficient evidence	1	4	7	Move to Round 2
	Chronic supplementation (i.e. administration of nitrate over several days/ weeks)	Insufficient evidence	Insufficient evidence	Insufficient evidence	Insufficient evidence	Insufficient evidence	yes	Insufficient evidence	Insufficient evidence	Insufficient evidence	Insufficient evidence	Insufficient evidence	Insufficient evidence	1	0	11	Accept group consensus at Round 1 - Insufficient evidence
38	Dietary nitrate supplementation consumed ''out of competition'' enhances adaptations to high-intensity intermittent training in normoxia
	Acute supplementation (i.e. administration of a single, one-off nitrate supplement)	No	Yes	No	No	Insufficient evidence	insufficient evidence	No	No	Insufficient evidence	Insufficient evidence	Insufficient evidence	Insufficient evidence	1	5	6	Move to Round 2
	Chronic supplementation (i.e. administration of nitrate over several days/ weeks)	Insufficient evidence	Yes	Yes	Yes	Insufficient evidence	insufficient evidence	Insufficient evidence	Insufficient evidence	Insufficient evidence	Insufficient evidence	Insufficient evidence	Insufficient evidence	3	0	9	Move to Round 2
39	Dietary nitrate supplementation consumed ''out of competition'' enhances adaptations to high-intensity intermittent training in hypoxia
	Acute supplementation (i.e. administration of a single, one-off nitrate supplement)	No	Insufficient evidence	No	Insufficient evidence	Insufficient evidence	insufficient evidence	No	No	Insufficient evidence	Insufficient evidence	Insufficient evidence	Insufficient evidence	0	4	8	Move to Round 2
	Chronic supplementation (i.e. administration of nitrate over several days/ weeks)	Insufficient evidence	Insufficient evidence	Insufficient evidence	Insufficient evidence	Insufficient evidence	yes	Insufficient evidence	Insufficient evidence	Insufficient evidence	Insufficient evidence	Insufficient evidence	Insufficient evidence	1	0	11	Accept group consensus at Round 1 - Insufficient evidence
Environmental conditions
40	Dietary nitrate supplementation is ergogenic during exercise in the heat (> 30°C)
	Acute supplementation (i.e. administration of a single, one-off nitrate supplement)	Insufficient evidence	Insufficient evidence	Insufficient evidence	No	Insufficient evidence	insufficient evidence	Insufficient evidence	Insufficient evidence	Insufficient evidence	Insufficient evidence	Insufficient evidence	Insufficient evidence	0	1	11	Accept group consensus at Round 1 - Insufficient evidence
	Chronic supplementation (i.e. administration of nitrate over several days/ weeks)	Insufficient evidence	Insufficient evidence	Insufficient evidence	No	yes	insufficient evidence	Insufficient evidence	Insufficient evidence	Insufficient evidence	Insufficient evidence	Insufficient evidence	Insufficient evidence	1	1	10	Accept group consensus at Round 1 - Insufficient evidence
41	Dietary nitrate supplementation is ergogenic during exercise in the cold (< 5°C)
	Acute supplementation (i.e. administration of a single, one-off nitrate supplement)	Insufficient evidence	Insufficient evidence	Insufficient evidence	Insufficient evidence	Insufficient evidence	insufficient evidence	Insufficient evidence	Insufficient evidence	Insufficient evidence	Insufficient evidence	Insufficient evidence	Insufficient evidence	0	0	12	Accept group consensus at Round 1 - Insufficient evidence
	Chronic supplementation (i.e. administration of nitrate over several days/ weeks)	Insufficient evidence	Insufficient evidence	Insufficient evidence	Insufficient evidence	Insufficient evidence	insufficient evidence	Insufficient evidence	Insufficient evidence	Insufficient evidence	Insufficient evidence	Insufficient evidence	Insufficient evidence	0	0	12	Accept group consensus at Round 1 - Insufficient evidence
42	Dietary nitrate supplementation is ergogenic during exercise in moderate simulated altitude/ normobaric hypoxia (1500 - 2500 m)
	Acute supplementation (i.e. administration of a single, one-off nitrate supplement)	Insufficient evidence	Yes	No	Yes	Insufficient evidence	yes	Insufficient evidence	Insufficient evidence	No	Insufficient evidence	Insufficient evidence	Insufficient evidence	3	2	7	Move to Round 2
	Chronic supplementation (i.e. administration of nitrate over several days/ weeks)	Insufficient evidence	Yes	Yes	Yes	yes	yes	Insufficient evidence	Insufficient evidence	Insufficient evidence	Insufficient evidence	Insufficient evidence	Insufficient evidence	5	0	7	Move to Round 2
43	Dietary nitrate supplementation is ergogenic during exercise in high simulated altitude/ normobaric hypoxia (> 2500 m)
	Acute supplementation (i.e. administration of a single, one-off nitrate supplement)	Insufficient evidence	Yes	No	Insufficient evidence	Insufficient evidence	yes	Insufficient evidence	Insufficient evidence	Yes	Insufficient evidence	Insufficient evidence	Insufficient evidence	3	1	8	Move to Round 2
	Chronic supplementation (i.e. administration of nitrate over several days/ weeks)	Yes	Yes	Yes	No	Insufficient evidence	yes	Insufficient evidence	Yes	Yes	Insufficient evidence	Insufficient evidence	Insufficient evidence	6	1	5	Move to Round 2
44	Dietary nitrate supplementation is ergogenic during exercise in moderate terrestrial altitude/ hypobaric hypoxia (1500 - 2500 m)
	Acute supplementation (i.e. administration of a single, one-off nitrate supplement)	Insufficient evidence	Yes	No	Insufficient evidence	Insufficient evidence	yes	Insufficient evidence	Insufficient evidence	No	Insufficient evidence	Insufficient evidence	Insufficient evidence	2	2	8	Move to Round 2
	Chronic supplementation (i.e. administration of nitrate over several days/ weeks)	Insufficient evidence	Yes	No	Insufficient evidence	Insufficient evidence	yes	Insufficient evidence	Insufficient evidence	Insufficient evidence	Insufficient evidence	Insufficient evidence	Insufficient evidence	2	1	9	Move to Round 2
45	Dietary nitrate supplementation is ergogenic during exercise in high terrestrial altitude/ hypobaric hypoxia (> 2500 m)
	Acute supplementation (i.e. administration of a single, one-off nitrate supplement)	Insufficient evidence	Yes	No	Insufficient evidence	Insufficient evidence	yes	Insufficient evidence	Insufficient evidence	Yes	Insufficient evidence	Insufficient evidence	Insufficient evidence	3	1	8	Move to Round 2
	Chronic supplementation (i.e. administration of nitrate over several days/ weeks)	Insufficient evidence	Yes	No	Insufficient evidence	Insufficient evidence	yes	Insufficient evidence	Insufficient evidence	Yes	Insufficient evidence	Insufficient evidence	Insufficient evidence	3	1	8	Move to Round 2
Population
Aerobic capacity
46	Dietary nitrate is ergogenic in individuals with a VO2peak of < 45 ml/kg/min
	Acute supplementation (i.e. administration of a single, one-off nitrate supplement)	Insufficient evidence	Yes	No	Yes	yes	yes	Yes	Yes	Yes	Yes	Yes	Yes	10	1	1	Accept group consensus at Round 1 - Yes
	Chronic supplementation (i.e. administration of nitrate over several days/ weeks)	Yes	Yes	Yes	Yes	yes	yes	Yes	Yes	Yes	Yes	Yes	Yes	12	0	0	Accept group consensus at Round 1 - Yes
47	Dietary nitrate is ergogenic in individuals with a VO2peak of 45 - 60 ml/kg/min
	Acute supplementation (i.e. administration of a single, one-off nitrate supplement)	Insufficient evidence	Yes	No	Yes	yes	insufficient evidence	Yes	Yes	Yes	Insufficient evidence	No	Yes	7	2	3	Move to Round 2
	Chronic supplementation (i.e. administration of nitrate over several days/ weeks)	Yes	Yes	Yes	Yes	yes	insufficient evidence	Yes	Yes	Yes	Insufficient evidence	No	Yes	9	1	2	Move to Round 2
48	Dietary nitrate is ergogenic in individuals with a VO2peak of > 60 ml/kg/min
	Acute supplementation (i.e. administration of a single, one-off nitrate supplement)	Insufficient evidence	Yes	No	No	Insufficient evidence	insufficient evidence	Insufficient evidence	Insufficient evidence	No	Insufficient evidence	No	Insufficient evidence	1	4	7	Move to Round 2
	Chronic supplementation (i.e. administration of nitrate over several days/ weeks)	Insufficient evidence	Yes	No	No	Insufficient evidence	insufficient evidence	Insufficient evidence	Yes	No	Insufficient evidence	No	Insufficient evidence	2	4	6	Move to Round 2
Sex
49	The ergogenic effects of dietary nitrate are greater in men than women	Insufficient evidence	Insufficient evidence	Insufficient evidence	Insufficient evidence	Insufficient evidence	insufficient evidence	Insufficient evidence	No	Insufficient evidence	Insufficient evidence	Insufficient evidence	Insufficient evidence	0	1	11	Accept group consensus at Round 1 - Insufficient evidence
50	The ergogenic effects of dietary nitrate are greater in women than men	No	Insufficient evidence	No	Insufficient evidence	Insufficient evidence	insufficient evidence	Insufficient evidence	Insufficient evidence	Insufficient evidence	Insufficient evidence	Insufficient evidence	Insufficient evidence	0	2	10	Accept group consensus at Round 1 - Insufficient evidence
51	The ergogenic effects of dietary nitrate are equal in men and women	Insufficient evidence	Yes	Insufficient evidence	Insufficient evidence	Insufficient evidence	insufficient evidence	Insufficient evidence	Insufficient evidence	Insufficient evidence	Insufficient evidence	Insufficient evidence	Insufficient evidence	1	0	11	Accept group consensus at Round 1 - Insufficient evidence
Age
52	The ergogenic effects of nitrate are greater in younger adults (18-40 years) compared with older adults (> 65 years)	Insufficient evidence	Insufficient evidence	Insufficient evidence	No	Insufficient evidence	no	Insufficient evidence	Insufficient evidence	No	Insufficient evidence	No	Insufficient evidence	0	4	8	Move to Round 2
53	The ergogenic effects of nitrate are greater in older adults (> 65 years) compared with younger adults (18-40 years)	Insufficient evidence	Insufficient evidence	Insufficient evidence	No	Insufficient evidence	yes	Insufficient evidence	Insufficient evidence	Insufficient evidence	Insufficient evidence	Yes	Insufficient evidence	2	1	9	Move to Round 2
54	The ergogenic effects of nitrate are equal in younger adults (18-40 years) and older adults (> 65 years)	Insufficient evidence	Insufficient evidence	Insufficient evidence	Yes	Insufficient evidence	no	Insufficient evidence	Insufficient evidence	Insufficient evidence	Insufficient evidence	No	Insufficient evidence	1	2	9	Move to Round 2
Health status
55	Dietary nitrate is ergogenic in healthy individuals
	Acute supplementation (i.e. administration of a single, one-off nitrate supplement)	Insufficient evidence	Yes	No	Yes	yes	insufficient evidence	Yes	Yes	Insufficient evidence	Insufficient evidence	No	Yes	6	2	4	Move to Round 2
	Chronic supplementation (i.e. administration of nitrate over several days/ weeks)	Yes	Yes	Yes	Yes	yes	yes	Yes	Yes	Insufficient evidence	Insufficient evidence	No	Yes	9	1	2	Move to Round 2
56	Dietary nitrate is ergogenic in individuals with a cardiovascular disease (e.g. CHF, PAD)
	Acute supplementation (i.e. administration of a single, one-off nitrate supplement)	Insufficient evidence	Yes	No	Yes	Insufficient evidence	insufficient evidence	Insufficient evidence	Yes	Yes	Insufficient evidence	Yes	Insufficient evidence	5	1	6	Move to Round 2
	Chronic supplementation (i.e. administration of nitrate over several days/ weeks)	Insufficient evidence	Yes	Yes	Yes	yes	yes	Insufficient evidence	Yes	Yes	Insufficient evidence	Yes	Insufficient evidence	8	0	4	Move to Round 2
57	Dietary nitrate is ergogenic in individuals with a pulmonary disease (e.g. COPD)
	Acute supplementation (i.e. administration of a single, one-off nitrate supplement)	Insufficient evidence	Insufficient evidence	No	No	Insufficient evidence	insufficient evidence	Insufficient evidence	Insufficient evidence	Yes	Insufficient evidence	Insufficient evidence	Insufficient evidence	1	2	9	Move to Round 2
	Chronic supplementation (i.e. administration of nitrate over several days/ weeks)	Insufficient evidence	Insufficient evidence	Yes	No	yes	yes	Insufficient evidence	Insufficient evidence	Yes	Insufficient evidence	Insufficient evidence	Insufficient evidence	4	1	7	Move to Round 2
58	Dietary nitrate is ergogenic in individuals with a metabolic desease (e.g. diabetes)
	Acute supplementation (i.e. administration of a single, one-off nitrate supplement)	Insufficient evidence	Insufficient evidence	No	Insufficient evidence	Insufficient evidence	insufficient evidence	Insufficient evidence	Insufficient evidence	Insufficient evidence	Insufficient evidence	No	Insufficient evidence	0	2	10	Accept group consensus at Round 1 - Insufficient evidence
	Chronic supplementation (i.e. administration of nitrate over several days/ weeks)	Insufficient evidence	Insufficient evidence	No	Insufficient evidence	Insufficient evidence	yes	Insufficient evidence	Insufficient evidence	Insufficient evidence	Insufficient evidence	No	Insufficient evidence	1	2	9	Move to Round 2
59	Dietary nitrate is ergogenic in individuals with a neurological disease (e.g. Alzheimer's)
	Acute supplementation (i.e. administration of a single, one-off nitrate supplement)	Insufficient evidence	Insufficient evidence	No	Insufficient evidence	Insufficient evidence	insufficient evidence	Insufficient evidence	Insufficient evidence	Insufficient evidence	Insufficient evidence	Insufficient evidence	Insufficient evidence	0	1	11	Accept group consensus at Round 1 - Insufficient evidence
	Chronic supplementation (i.e. administration of nitrate over several days/ weeks)	Insufficient evidence	Insufficient evidence	Insufficient evidence	Insufficient evidence	Insufficient evidence	yes	Insufficient evidence	Insufficient evidence	Insufficient evidence	Insufficient evidence	Insufficient evidence	Insufficient evidence	1	0	11	Accept group consensus at Round 1 - Insufficient evidence
Supplementation strategy
Dose
60	Acute supplementation (i.e. administration of a single, one-off nitrate supplement) is ergogenic in the following doses:
	< 4 mmol (< 248 mg)	No	No	No	No	no	insufficient evidence	Insufficient evidence	No	No	Insufficient evidence	No	No	0	9	3	Move to Round 2
	4-8 mmol (248 - 496 mg)	Insufficient evidence	Yes	No	Yes	Insufficient evidence	yes	Yes	Insufficient evidence	Yes	Insufficient evidence	Yes	Yes	7	1	4	Move to Round 2
	8-16 mmol (496 - 992 mg)	Insufficient evidence	Yes	No	Yes	yes	yes	Yes	Yes	Yes	Insufficient evidence	Yes	Yes	9	1	2	Move to Round 2
	> 16 mmol (> 992 mg)	Insufficient evidence	Insufficient evidence	No	Yes	yes	yes	Yes	Yes	Yes	Insufficient evidence	Yes	Insufficient evidence	7	1	4	Move to Round 2
61	Chronic supplementation (i.e. administration of nitrate over several days/ weeks) is ergogenic in the following doses:
	< 4 mmol (< 248 mg)	No	Insufficient evidence	No	No	Insufficient evidence	yes	Insufficient evidence	No	Insufficient evidence	Insufficient evidence	No	No	1	6	5	Move to Round 2
	4-8 mmol (248 - 496 mg)	Yes	Yes	Yes	Yes	yes	yes	Yes	Yes	Yes	Insufficient evidence	Yes	Yes	11	0	1	Accept group consensus at Round 1 - Yes
	8-16 mmol (496 - 992 mg)	Yes	Yes	Yes	Yes	yes	yes	Yes	Yes	Yes	Insufficient evidence	Yes	Yes	11	0	1	Accept group consensus at Round 1 - Yes
	> 16 mmol (> 992 mg)	Yes	Insufficient evidence	Yes	Yes	yes	yes	Yes	Yes	Yes	Insufficient evidence	Yes	Insufficient evidence	9	0	3	Move to Round 2
62	The dose of dietary nitrate consumed should be normalised to body weight (e.g. mg/kg or mmol/kg) for all individuals rather than prescribing absolute doses	Insufficient evidence	Insufficient evidence	No	Insufficient evidence	Insufficient evidence	yes	Insufficient evidence	No	Insufficient evidence	Yes	Insufficient evidence	Insufficient evidence	2	2	8	Move to Round 2
63	The amount of supplemental nitrate needs to be modified according to sex to elicit an ergogenic effect	Insufficient evidence	Insufficient evidence	Insufficient evidence	Insufficient evidence	Insufficient evidence	insufficient evidence	Insufficient evidence	No	Insufficient evidence	Insufficient evidence	Insufficient evidence	Insufficient evidence	0	1	11	Accept group consensus at Round 1 - Insufficient evidence
64	The amount of supplemental nitrate needs to be modified according to age to elicit an ergogenic effect	Insufficient evidence	Insufficient evidence	Insufficient evidence	No	Insufficient evidence	yes	Insufficient evidence	Insufficient evidence	Insufficient evidence	Insufficient evidence	Insufficient evidence	Insufficient evidence	1	1	10	Accept group consensus at Round 1 - Insufficient evidence
65	The amount of supplemental nitrate needs to be modified according to fitness to elicit an ergogenic effect	Insufficient evidence	Insufficient evidence	Insufficient evidence	No	Insufficient evidence	yes	Insufficient evidence	Yes	Insufficient evidence	Yes	Insufficient evidence	Insufficient evidence	3	1	8	Move to Round 2
66	Healthy and clinical populations require the same amount of supplemental nitrate to elicit an ergogenic effect	Insufficient evidence	Insufficient evidence	Insufficient evidence	Insufficient evidence	Insufficient evidence	no	Insufficient evidence	Yes	Insufficient evidence	No	Insufficient evidence	Insufficient evidence	1	2	9	Move to Round 2
Acute vs chronic
67	Chronic supplementation (i.e. administration of nitrate over several days/ weeks) is more likely to elicit ergogenic effects than acute (i.e. administration of a single, one-off nitrate supplement) supplementation	Yes	Yes	Yes	No	yes	yes	Insufficient evidence	Yes	Yes	Insufficient evidence	Yes	Insufficient evidence	8	1	3	Move to Round 2
Timing
68	Acute supplementation (i.e. administration of a single, one-off nitrate supplement) is ergogenic when provided:
	During exercise	Insufficient evidence	Insufficient evidence	No	Insufficient evidence	Insufficient evidence		No	No	Insufficient evidence	Insufficient evidence	Insufficient evidence	Insufficient evidence	0	3	8	Move to Round 2
	< 30 mins pre-exercise	Insufficient evidence	No	No	Insufficient evidence	Insufficient evidence	insufficient evidence	No	No	Insufficient evidence	Insufficient evidence	No	Insufficient evidence	0	5	7	Move to Round 2
	30 mins - 2 hours pre-exercise	Insufficient evidence	Yes	No	Insufficient evidence	Insufficient evidence	insufficient evidence	No	No	Insufficient evidence	Insufficient evidence	No	Yes	2	4	6	Move to Round 2
	2-4 hours pre-exercise	Yes	Yes	No	Yes	Insufficient evidence	yes	Yes	Yes	Yes	Insufficient evidence	Yes	No	8	2	2	Move to Round 2
	4-8 hours pre-exercise	Insufficient evidence	Insufficient evidence	No	Insufficient evidence	Insufficient evidence	insufficient evidence	Yes	Insufficient evidence	No	Insufficient evidence	Yes	No	2	3	7	Move to Round 2
	8-24 hours pre-exercise	Insufficient evidence	Insufficient evidence	No	Insufficient evidence	Insufficient evidence	insufficient evidence	Insufficient evidence	No	No	Insufficient evidence	Insufficient evidence	No	0	4	8	Move to Round 2
	> 24 hours pre-exercise	Insufficient evidence	Insufficient evidence	No	Insufficient evidence	Insufficient evidence	insufficient evidence	No	No	No	Insufficient evidence	Insufficient evidence	No	0	5	7	Move to Round 2
69	The ergogenic effects of acute nitrate supplementation are diminished when individuals chronically ingest high quantities of nitrate (via supplementation or diet)	Insufficient evidence	Insufficient evidence	No	No	no	yes	Insufficient evidence	No	Insufficient evidence	Insufficient evidence	Insufficient evidence	Insufficient evidence	1	4	7	Move to Round 2
70	When chronically ingesting high quantities of nitrate (via supplementation or diet), acute supplementation is necessary to elicit an erogenic effect	Insufficient evidence	Yes	No	No	no	insufficient evidence	No	Yes	No	Insufficient evidence	Yes	Insufficient evidence	3	5	4	Move to Round 2
Form
71	Dietary nitrate is ergogenic when provided in the following forms:
	Nitrate salts (e.g. sodium or potassium nitrate)	Yes	Yes	Yes	Yes	yes	yes	Yes	No	Yes	Insufficient evidence	Yes	Insufficient evidence	9	1	2	Move to Round 2
	Beetroot juice	Yes	Yes	Yes	Yes	yes	yes	Yes	Yes	Yes	Insufficient evidence	Yes	Yes	11	0	1	Accept group consensus at Round 1 - Yes
	Vegetables/ salads	Insufficient evidence	Yes	Yes	Insufficient evidence	Insufficient evidence	yes	Yes	Insufficient evidence	Insufficient evidence	Insufficient evidence	No	Insufficient evidence	4	1	7	Move to Round 2
	Gels	Insufficient evidence	Insufficient evidence	Insufficient evidence	Yes	Insufficient evidence	yes	Insufficient evidence	Insufficient evidence	Insufficient evidence	Insufficient evidence	Insufficient evidence	Yes	3	0	9	Move to Round 2
	Sports drinks	Insufficient evidence	Insufficient evidence	Insufficient evidence	Insufficient evidence	Insufficient evidence	yes	Insufficient evidence	Insufficient evidence	Insufficient evidence	Insufficient evidence	Insufficient evidence	Insufficient evidence	1	0	11	Accept group consensus at Round 1 - Insufficient evidence
	Chewing gum	Insufficient evidence	Insufficient evidence	Insufficient evidence	Insufficient evidence	Insufficient evidence	yes	Insufficient evidence	Insufficient evidence	Insufficient evidence	Insufficient evidence	Insufficient evidence	Insufficient evidence	1	0	11	Accept group consensus at Round 1 - Insufficient evidence
72	Dietary nitrate is more likely to elicit ergogenic effects when provided in vegetable form (e.g. beetroot juice, vegetables, salad) than nitrate salts (e.g. sodium or potassium nitrate)	Insufficient evidence	Yes	Yes	Yes	yes	yes	Insufficient evidence	Yes	Insufficient evidence	Insufficient evidence	Insufficient evidence	Yes	7	0	5	Move to Round 2
Physiological effects
VO2
73	Dietary nitrate supplementation improves VO2peak during incremental maximal exercise
	Acute supplementation (i.e. administration of a single, one-off nitrate supplement)	Insufficient evidence	No	No	No	no	yes	No	No	No	Insufficient evidence	No	Insufficient evidence	1	8	3	Move to Round 2
	Chronic supplementation (i.e. administration of nitrate over several days/ weeks)	Insufficient evidence	No	No	No	no	yes	No	No	No	Insufficient evidence	No	Insufficient evidence	1	8	3	Move to Round 2
74	Dietary nitrate supplementation reduces VO2 during steady-state exercise
	Acute supplementation (i.e. administration of a single, one-off nitrate supplement)	Insufficient evidence	Yes	No	Yes	yes	insufficient evidence	Yes	Yes	Yes	Yes	Insufficient evidence	Insufficient evidence	7	1	4	Move to Round 2
	Chronic supplementation (i.e. administration of nitrate over several days/ weeks)	Yes	Yes	Yes	Yes	yes	yes	Yes	Yes	Yes	Yes	Insufficient evidence	Insufficient evidence	10	0	2	Accept group consensus at Round 1 - Yes
Mitochondrial function
75	Dietary nitrate supplementation improves mitochondrial efficiency at rest
	Acute supplementation (i.e. administration of a single, one-off nitrate supplement)	Insufficient evidence	Insufficient evidence	No	No	Insufficient evidence	insufficient evidence	Yes	Insufficient evidence	No	Insufficient evidence	Insufficient evidence	No	1	4	7	Move to Round 2
	Chronic supplementation (i.e. administration of nitrate over several days/ weeks)	Insufficient evidence	Insufficient evidence	No	No	yes	yes	Yes	Insufficient evidence	No	Insufficient evidence	Insufficient evidence	No	3	4	5	Move to Round 2
76	Dietary nitrate supplementation improves mitochondrial efficiency during exercise
	Acute supplementation (i.e. administration of a single, one-off nitrate supplement)	Insufficient evidence	Insufficient evidence	No	Yes	Insufficient evidence	insufficient evidence	Yes	Insufficient evidence	Insufficient evidence	Insufficient evidence	Yes	No	3	2	7	Move to Round 2
	Chronic supplementation (i.e. administration of nitrate over several days/ weeks)	Insufficient evidence	Insufficient evidence	No	Yes	yes	yes	Yes	Insufficient evidence	Insufficient evidence	Insufficient evidence	Yes	No	5	2	5	Move to Round 2
Muscle contractile proprerties
77	Dietary nitrate improves maximal voluntary contractile force production
	Acute supplementation (i.e. administration of a single, one-off nitrate supplement)	Insufficient evidence	Yes	Yes	Yes	Insufficient evidence	insufficient evidence	Yes	Insufficient evidence	Insufficient evidence	Insufficient evidence	Insufficient evidence	Insufficient evidence	4	0	8	Move to Round 2
	Chronic supplementation (i.e. administration of nitrate over several days/ weeks)	Insufficient evidence	Insufficient evidence	Insufficient evidence	Yes	Insufficient evidence	yes	Yes	Insufficient evidence	Insufficient evidence	Insufficient evidence	Insufficient evidence	Insufficient evidence	3	0	9	Move to Round 2
78	Dietary nitrate improves muscle power production
	Acute supplementation (i.e. administration of a single, one-off nitrate supplement)	Insufficient evidence	Yes	Yes	Yes	Insufficient evidence	insufficient evidence	Yes	Insufficient evidence	Insufficient evidence	Insufficient evidence	Yes	Insufficient evidence	5	0	7	Move to Round 2
	Chronic supplementation (i.e. administration of nitrate over several days/ weeks)	Insufficient evidence	Insufficient evidence	Insufficient evidence	Yes	Insufficient evidence	yes	Yes	Insufficient evidence	Insufficient evidence	Insufficient evidence	Yes	Insufficient evidence	4	0	8	Move to Round 2
79	Dietary nitrate improves involuntary submaximal muscle force production (e.g. after tetanic stimulations)
	Acute supplementation (i.e. administration of a single, one-off nitrate supplement)	Insufficient evidence	Yes	Yes	Insufficient evidence	Insufficient evidence	insufficient evidence	Insufficient evidence	Insufficient evidence	Insufficient evidence	Insufficient evidence	Insufficient evidence	Insufficient evidence	2	0	10	Accept group consensus at Round 1 - Insufficient evidence
	Chronic supplementation (i.e. administration of nitrate over several days/ weeks)	Insufficient evidence	Yes	Yes	Yes	Insufficient evidence	insufficient evidence	Insufficient evidence	Insufficient evidence	Insufficient evidence	Insufficient evidence	Insufficient evidence	Insufficient evidence	3	0	9	Move to Round 2
80	Dietary nitrate modulates Ca2+ handling at skeletal muscle level
	Acute supplementation (i.e. administration of a single, one-off nitrate supplement)	Insufficient evidence	Insufficient evidence	Yes	Insufficient evidence	Insufficient evidence	insufficient evidence	Yes	Insufficient evidence	Insufficient evidence	Insufficient evidence	Yes	Insufficient evidence	3	0	9	Move to Round 2
	Chronic supplementation (i.e. administration of nitrate over several days/ weeks)	Insufficient evidence	Yes	Yes	Yes	Insufficient evidence	yes	Yes	Insufficient evidence	Insufficient evidence	Insufficient evidence	Yes	Insufficient evidence	6	0	6	Move to Round 2
Microvascular blood flow
81	Dietary nitrate modulates microvascular blood flow of type I muscle fibers during exercise
	Acute supplementation (i.e. administration of a single, one-off nitrate supplement)	Insufficient evidence	No	Insufficient evidence	Insufficient evidence	Insufficient evidence	insufficient evidence	Insufficient evidence	Insufficient evidence	Insufficient evidence	Insufficient evidence	No	Insufficient evidence	0	2	10	Accept group consensus at Round 1 - Insufficient evidence
	Chronic supplementation (i.e. administration of nitrate over several days/ weeks)	Insufficient evidence	No	Yes	Insufficient evidence	Insufficient evidence	insufficient evidence	Insufficient evidence	Insufficient evidence	Insufficient evidence	Insufficient evidence	No	Insufficient evidence	1	2	9	Move to Round 2
82	Dietary nitrate modulates microvascular blood flow of type II muscle fibers during exercise
	Acute supplementation (i.e. administration of a single, one-off nitrate supplement)	Insufficient evidence	Yes	Insufficient evidence	Insufficient evidence	Insufficient evidence	insufficient evidence	Yes	Insufficient evidence	Insufficient evidence	Insufficient evidence	Yes	Insufficient evidence	3	0	9	Move to Round 2
	Chronic supplementation (i.e. administration of nitrate over several days/ weeks)	Insufficient evidence	Yes	Yes	Insufficient evidence	Insufficient evidence	insufficient evidence	Yes	Insufficient evidence	Insufficient evidence	Insufficient evidence	Yes	Insufficient evidence	4	0	8	Move to Round 2
Fractional oxygen extraction of skeletal muscle
83	Dietary nitrate modulates fractional oxygen extraction at a skeletal muscle level during exercise
	Acute supplementation (i.e. administration of a single, one-off nitrate supplement)	Insufficient evidence	Insufficient evidence	No	Insufficient evidence	Insufficient evidence	insufficient evidence	Yes	Insufficient evidence	Yes	Insufficient evidence	Yes	Insufficient evidence	3	1	8	Move to Round 2
	Chronic supplementation (i.e. administration of nitrate over several days/ weeks)	Insufficient evidence	Insufficient evidence	Yes	Insufficient evidence	Insufficient evidence	yes	Yes	Insufficient evidence	Yes	Insufficient evidence	Yes	Insufficient evidence	5	0	7	Move to Round 2
Cerebral blood flow and cognitive function
84	Dietary nitrate modulates cerebral blood flow/ oxygenation at rest
	Acute supplementation (i.e. administration of a single, one-off nitrate supplement)	Insufficient evidence	Insufficient evidence	Insufficient evidence	Insufficient evidence	Insufficient evidence	insufficient evidence	Yes	Insufficient evidence	Yes	Insufficient evidence	No	Insufficient evidence	2	1	9	Move to Round 2
	Chronic supplementation (i.e. administration of nitrate over several days/ weeks)	Insufficient evidence	Insufficient evidence	Yes	Insufficient evidence	Insufficient evidence	yes	Yes	Insufficient evidence	Yes	Insufficient evidence	Insufficient evidence	Insufficient evidence	4	0	8	Move to Round 2
85	Dietary nitrate modulates cerebral blood flow/ oxygenation during exercise
	Acute supplementation (i.e. administration of a single, one-off nitrate supplement)	Insufficient evidence	Insufficient evidence	Insufficient evidence	Insufficient evidence	Insufficient evidence	insufficient evidence	Yes	Insufficient evidence	Yes	Insufficient evidence	No	Insufficient evidence	2	1	9	Move to Round 2
	Chronic supplementation (i.e. administration of nitrate over several days/ weeks)	Insufficient evidence	Insufficient evidence	Insufficient evidence	No	Insufficient evidence	insufficient evidence	Yes	Insufficient evidence	Yes	Insufficient evidence	No	Insufficient evidence	2	2	8	Move to Round 2
86	Dietary nitrate modulates cerebral blood flow/ oxygenation during cognitive tasks
	Acute supplementation (i.e. administration of a single, one-off nitrate supplement)	Insufficient evidence	Insufficient evidence	Yes	Insufficient evidence	Insufficient evidence	insufficient evidence	Yes	Insufficient evidence	Yes	Insufficient evidence	Insufficient evidence	Insufficient evidence	3	0	9	Move to Round 2
	Chronic supplementation (i.e. administration of nitrate over several days/ weeks)	Insufficient evidence	Insufficient evidence	Insufficient evidence	Insufficient evidence	Insufficient evidence	yes	Yes	Insufficient evidence	Yes	Insufficient evidence	Insufficient evidence	Insufficient evidence	3	0	9	Move to Round 2
87	Dietary nitrate improves cognitive function at rest
	Acute supplementation (i.e. administration of a single, one-off nitrate supplement)	Insufficient evidence	Yes	Insufficient evidence	No	Insufficient evidence	insufficient evidence	Insufficient evidence	Insufficient evidence	Yes	Insufficient evidence	No	Insufficient evidence	2	2	8	Move to Round 2
	Chronic supplementation (i.e. administration of nitrate over several days/ weeks)	Insufficient evidence	Yes	Insufficient evidence	No	Insufficient evidence	yes	Insufficient evidence	Insufficient evidence	Yes	Insufficient evidence	No	Insufficient evidence	3	2	7	Move to Round 2
88	Dietary nitrate improves cognitive function during exercise
	Acute supplementation (i.e. administration of a single, one-off nitrate supplement)	Insufficient evidence	Yes	Insufficient evidence	No	Insufficient evidence	insufficient evidence	Insufficient evidence	Insufficient evidence	Insufficient evidence	Insufficient evidence	No	Insufficient evidence	1	2	9	Move to Round 2
	Chronic supplementation (i.e. administration of nitrate over several days/ weeks)	Insufficient evidence	Yes	Insufficient evidence	No	Insufficient evidence	yes	Insufficient evidence	Insufficient evidence	Insufficient evidence	Insufficient evidence	No	Insufficient evidence	2	2	8	Move to Round 2
Microbiota
89	Dietary nitrate supplementation modulates the oral microbiota
	Acute supplementation (i.e. administration of a single, one-off nitrate supplement)	Insufficient evidence	Insufficient evidence	Insufficient evidence	Insufficient evidence	Insufficient evidence	insufficient evidence	Yes	No	Insufficient evidence	Insufficient evidence	Yes	Insufficient evidence	2	1	9	Move to Round 2
	Chronic supplementation (i.e. administration of nitrate over several days/ weeks)	Insufficient evidence	Yes	Yes	Yes	Insufficient evidence	yes	Yes	Insufficient evidence	Yes	Insufficient evidence	Yes	Yes	8	0	4	Move to Round 2
90	Dietary nitrate supplementation modulates the gut microbiota
	Acute supplementation (i.e. administration of a single, one-off nitrate supplement)	Insufficient evidence	Insufficient evidence	Insufficient evidence	Insufficient evidence	Insufficient evidence	insufficient evidence	Yes	No	Insufficient evidence	Insufficient evidence	Insufficient evidence	Insufficient evidence	1	1	10	Accept group consensus at Round 1 - Insufficient evidence
	Chronic supplementation (i.e. administration of nitrate over several days/ weeks)	Insufficient evidence	Insufficient evidence	Insufficient evidence	Insufficient evidence	Insufficient evidence	yes	Yes	Insufficient evidence	Yes	Insufficient evidence	Insufficient evidence	Insufficient evidence	3	0	9	Move to Round 2
Perceived exertion
91	Dietary nitrate reduces ratings of perceived exertion
	Acute supplementation (i.e. administration of a single, one-off nitrate supplement)	Insufficient evidence	Insufficient evidence	No	No	no	insufficient evidence	Yes	No	No	Insufficient evidence	Insufficient evidence	Insufficient evidence	1	5	6	Move to Round 2
	Chronic supplementation (i.e. administration of nitrate over several days/ weeks)	Insufficient evidence	Insufficient evidence	No	No	no	yes	Yes	No	No	Insufficient evidence	Insufficient evidence	Insufficient evidence	2	5	5	Move to Round 2
Responders vs. non-responders
92	There are 'responders' and 'non-responders' to dietary nitrate supplementation	Insufficient evidence	Yes	Insufficient evidence	Insufficient evidence	yes	yes	Insufficient evidence	Insufficient evidence	Yes	Yes	Insufficient evidence	Insufficient evidence	5	0	7	Move to Round 2
93	The physiological effects of dietary nitrate are reliable, with individuals consistently responding in the same way to supplementation	Insufficient evidence	Insufficient evidence	Insufficient evidence	No	Insufficient evidence	no	No	Yes	No	Insufficient evidence	Insufficient evidence	Insufficient evidence	1	4	7	Move to Round 2
Safety and toxicity
Specific health conditions
94	Dietary nitrate supplementation increases risk of cancer
	Acute supplementation (i.e. administration of a single, one-off nitrate supplement)	No	No	No	No	Insufficient evidence	no	No	No	No	Insufficient evidence	No	No	0	10	2	Accept group consensus at Round 1 - No
	Chronic supplementation (i.e. administration of nitrate over several days/ weeks)	No	No	No	No	Insufficient evidence	no	Insufficient evidence	No	Insufficient evidence	Insufficient evidence	No	No	0	8	4	Move to Round 2
95	Dietary nitrate supplementation increases risk of metheamoglobinaemia
	Acute supplementation (i.e. administration of a single, one-off nitrate supplement)	No	No	No	No	no	no	No	No	No	Insufficient evidence	No	No	0	11	1	Accept group consensus at Round 1 - No
	Chronic supplementation (i.e. administration of nitrate over several days/ weeks)	No	No	No	No	no	no	Insufficient evidence	No	Insufficient evidence	Insufficient evidence	No	No	0	9	3	Move to Round 2
96	Dietary nitrate supplementation increases risk of hypotension
	Acute supplementation (i.e. administration of a single, one-off nitrate supplement)	No	No	No	No	no	no	No	Yes	No	Insufficient evidence	No	No	1	10	1	Accept group consensus at Round 1 - No
	Chronic supplementation (i.e. administration of nitrate over several days/ weeks)	No	No	No	Insufficient evidence	no	no	Insufficient evidence	Yes	No	Insufficient evidence	No	No	1	8	3	Move to Round 2
97	Dietary nitrate supplementation increases risk of renal injury
	Acute supplementation (i.e. administration of a single, one-off nitrate supplement)	No	No	No	No	Insufficient evidence	no	No	No	No	Insufficient evidence	No	No	0	10	2	Accept group consensus at Round 1 - No
	Chronic supplementation (i.e. administration of nitrate over several days/ weeks)	No	No	Insufficient evidence	Insufficient evidence	Insufficient evidence	no	Insufficient evidence	No	Insufficient evidence	Insufficient evidence	No	No	0	6	6	Move to Round 2
Acceptable daily intake
98	The acceptable daily intake (ADI) of 0-3.7 mg/kg/day nitrate is appropriate based on current evidence	No	No	No	No	no	no	Insufficient evidence	No	Yes	No	No	Insufficient evidence	1	9	2	Move to Round 2
Form
99	Adverse health effects of dietary nitrate supplementation are reported for:
	Nitrate-rich foods and juices (e.g. vegetables, salads, concentrated or non-concentrated beetroot juice such as BeetIt)	Insufficient evidence	No	No	No	no	no	No	No	No	Insufficient evidence	No	No	0	10	2	Accept group consensus at Round 1 - No
	Nitrate salts (e.g. sodium/ potassium nitrate)	Insufficient evidence	No	No	No	no	yes	Insufficient evidence	Yes	No	Insufficient evidence	No	Insufficient evidence	2	6	4	Move to Round 2
	Nitrate-rich gels, sports drinks and/or chewing gum	Insufficient evidence	No	Insufficient evidence	No	no	insufficient evidence	No	Insufficient evidence	No	Insufficient evidence	No	No	0	7	5	Move to Round 2
Environment
100	Dietary nitrate increases risk of acute mountain sickness (AMS) prior to/ during exercise at low-to-moderate altitude (1500 - 2500 m)
	Acute supplementation (i.e. administration of a single, one-off nitrate supplement)	Insufficient evidence	Insufficient evidence	Yes	No	Insufficient evidence	no	No	No	No	Insufficient evidence	No	Insufficient evidence	1	6	5	Move to Round 2
	Chronic supplementation (i.e. administration of nitrate over several days/ weeks)	Insufficient evidence	Insufficient evidence	Yes	No	Insufficient evidence	no	No	No	No	Insufficient evidence	No	Insufficient evidence	1	6	5	Move to Round 2
101	Dietary nitrate increases risk of acute mountain sickness (AMS) prior to/ during exercise at high altitude (> 2500 m)
	Acute supplementation (i.e. administration of a single, one-off nitrate supplement)	Insufficient evidence	Insufficient evidence	Yes	No	Insufficient evidence	no	Insufficient evidence	Insufficient evidence	No	Insufficient evidence	No	Insufficient evidence	1	4	7	Move to Round 2
	Chronic supplementation (i.e. administration of nitrate over several days/ weeks)	Insufficient evidence	Insufficient evidence	Yes	No	Insufficient evidence	no	Insufficient evidence	Insufficient evidence	No	Insufficient evidence	No	Insufficient evidence	1	4	7	Move to Round 2
102	Dietary nitrate increases the risk of heat illness prior to/ during exercise in the heat (> 30°C)
	Acute supplementation (i.e. administration of a single, one-off nitrate supplement)	Insufficient evidence	Insufficient evidence	No	No	Insufficient evidence	insufficient evidence	No	Insufficient evidence	No	Insufficient evidence	No	Insufficient evidence	0	5	7	Move to Round 2
	Chronic supplementation (i.e. administration of nitrate over several days/ weeks)	Insufficient evidence	Insufficient evidence	No	No	Insufficient evidence	insufficient evidence	No	Insufficient evidence	No	Insufficient evidence	No	Insufficient evidence	0	5	7	Move to Round 2
103	Dietary nitrate increases the risk of hypothermia prior to/ during exercise in the cold (< 5°C)
	Acute supplementation (i.e. administration of a single, one-off nitrate supplement)	Insufficient evidence	Insufficient evidence	Insufficient evidence	Insufficient evidence	Insufficient evidence	insufficient evidence	No	Insufficient evidence	No	Insufficient evidence	No	Insufficient evidence	0	3	9	Move to Round 2
	Chronic supplementation (i.e. administration of nitrate over several days/ weeks)	Insufficient evidence	Insufficient evidence	Insufficient evidence	Insufficient evidence	Insufficient evidence	insufficient evidence	No	Insufficient evidence	No	Insufficient evidence	No	Insufficient evidence	0	3	9	Move to Round 2
Population
104	Adverse health effects of dietary nitrate supplementation have been reported for:
	Men	Insufficient evidence	No	No	No	no	insufficient evidence	Insufficient evidence	No	No	Insufficient evidence	No	No	0	8	4	Move to Round 2
	Women	Insufficient evidence	No	No	No	no	insufficient evidence	Insufficient evidence	No	No	Insufficient evidence	No	No	0	8	4	Move to Round 2
	Younger adults (18-40 years)	Insufficient evidence	No	No	No	no	insufficient evidence	Insufficient evidence	No	No	Insufficient evidence	No	No	0	8	4	Move to Round 2
	Middle-aged adults (40-65 years)	Insufficient evidence	No	No	No	no	insufficient evidence	Insufficient evidence	No	No	Insufficient evidence	No	No	0	8	4	Move to Round 2
	Older adults (> 65 years)	Insufficient evidence	No	No	No	no	insufficient evidence	Insufficient evidence	No	No	Insufficient evidence	No	No	0	8	4	Move to Round 2
	Individuals with health co-morbidities	Insufficient evidence	No	No	No	no	insufficient evidence	Insufficient evidence	Insufficient evidence	No	Insufficient evidence	No	No	0	7	5	Move to Round 2
Quality of available evidence
Study design
105	The ergogenic effects of nitrate have mostly been established in: (please only select one answer)
	Randomised controlled trials in a laboratory setting using a within-subject design	Yes	Yes	Yes	Yes	yes		Yes	Yes	Yes	Yes		Yes	10	0	0	Accept group consensus at Round 1 - Yes
	Randomised controlled trials in a laboratory setting using a between-subject design													0	0	0
	Randomised controlled trials in a field setting using a within-subject design													0	0	0
	Randomised controlled trials in a field setting using a between-subject design													0	0	0
	Observational studies (e.g. prospective cohort studies, cross-sectional studies, case-control studies)						yes							1	0	0
	Case studies													0	0	0
	Anecdotally											Yes		1	0	0
Control group
106	The ergogenic effects of nitrate have mostly been established in studies with: (please only select one answer)
	An appropriate control group	Yes	Yes	Yes	Yes	yes	yes	Yes	Yes	Yes	Yes	Yes	Yes	12	0	0	Accept group consensus at Round 1 - Yes
	An inappropriate control group													0	0	0
	No control group													0	0	0
Blinding
107	The ergogenic effects of nitrate have mostly been established in studies using: (please select 'Yes' for only one of the below statements)
	A double-blind design (i.e. participants and researchers blinded to the experimental condition)	Yes	Yes	Yes	Yes	yes		Yes	Yes	Yes	Yes	Yes	Yes	11	0	0	Accept group consensus at Round 1 - Yes
	A single-blind design (i.e. participants but NOT researchers blinded to the experimental condition)						yes							1	0	0
	No blinding													0	0	0
Sample size
108	The ergogenic effects of nitrate have mostly been established in studies with: (please select 'Yes' for only one of the below statements)
	An appropriate sample size		Yes						Yes					2	0	0
	An inappropriate/ insufficient sample size	Yes		Yes	Yes	yes	yes	Yes		Yes	Yes	Yes	Yes	10	0	0	Accept group consensus at Round 1 - Yes
Performance test
109	The ergogenic effects of nitrate have mostly been established in studies with: (please select 'Yes' for only one of the below statements)																Move to Round 2
	A performance test which closely mimics the conditions that occur in 'real-world' competitive sport													0	0	0
	A performance test partly indicative of the conditions that occur in 'real-world' competitive sport	Yes	Yes		Yes		yes	Yes	Yes	Yes		Yes	Yes	9	0	0
	A performance test which poorly mimics the conditions that occur in 'real-world' competitive sport			Yes		yes					Yes			3	0	0
Verification
110	The ergogenic effects of nitrate have mostly been established in studies that: (please select 'Yes' for only one of the below statements)																Move to Round 2
	Verify that the supplement was taken and induced a biological response (e.g. via saliva, blood, urine or muscle samples)		Yes	Yes		yes				Yes				4	0	0
	Partly verify that the supplement was taken and induced a biological response (e.g. via saliva, blood, urine or muscle samples)	Yes			Yes		yes	Yes	Yes		Yes	Yes	Yes	8	0	0
	Do not verify that the supplement was taken and induced a biological response (e.g. via saliva, blood, urine or muscle samples)													0	0	0
Standardisation
111	The ergogenic effects of nitrate have mostly been established in studies that: (please select 'Yes' for only one of the below statements)
	Standardise the design to control for confounding variables that may influence the result (e.g. mouthwash use, habitual diet, smoking status, pre-trial exercise levels, sleep, the testing environment, etc.)		Yes							Yes				2	0	0
	Partly standardise the design to control for confounding variables that may influence the result (e.g. mouthwash use, habitual diet, smoking status, pre-trial exercise levels, sleep, the testing environment, etc.)	Yes		Yes	Yes	yes	yes	Yes	Yes		Yes	Yes	Yes	10	0	0	Accept group consensus at Round 1 - Yes
	Have failed to standardise the design to control for confounding variables that may influence the result (e.g. mouthwash use, habitual diet, smoking status, pre-trial exercise levels, sleep, the testing environment, etc.)													0	0	0
Contamination
112	The ergogenic effects of nitrate have mostly been established in studies that: (please select 'Yes' for only one of the below statements)																Move to Round 2
	Administer a batch-tested or otherwise verified supplement, eradicating the risk for potentially ergogenic contaminants	Yes	Yes			yes	yes	Yes						5	0	0
	Do NOT administer a batch-tested or otherwise verified supplement, which could result in potentially ergogenic contaminants			Yes	Yes				Yes	Yes	Yes	Yes	Yes	7	0	0
Ethos of Olympic Sport
Health risk
113	Dietary nitrate supplementation presents an actual or potential health risk to the athlete/ participant
	Acute supplementation (i.e. administration of a single, one-off nitrate supplement)	No	No	No	No	no	no	No	No	No	Insufficient evidence	No	No	0	11	1	Accept group consensus at Round 1 - No
	Chronic supplementation (i.e. administration of nitrate over several days/ weeks)	No	No	No	No	Insufficient evidence	no	Insufficient evidence	No	Insufficient evidence	Insufficient evidence	No	No	0	8	4	Move to Round 2
Spirit of the sport
114	Dietary nitrate supplementation violates the spirit of the sport
	Acute supplementation (i.e. administration of a single, one-off nitrate supplement)	No	No	No	No	no	no	No	No	No	Insufficient evidence	Insufficient evidence	No	0	10	2	Accept group consensus at Round 1 - No
	Chronic supplementation (i.e. administration of nitrate over several days/ weeks)	No	No	No	No	no	no	No	No	No	Insufficient evidence	Insufficient evidence	No	0	10	2	Accept group consensus at Round 1 - No
Unfair advantage
115	Dietary nitrate supplementation gives an unfair advantage to those using it
	Acute supplementation (i.e. administration of a single, one-off nitrate supplement)	No	No	No	No	no	no	No	No	No	Insufficient evidence	Insufficient evidence	No	0	10	2	Accept group consensus at Round 1 - No
	Chronic supplementation (i.e. administration of nitrate over several days/ weeks)	No	No	No	No	no	no	No	No	No	Insufficient evidence	Insufficient evidence	No	0	10	2	Accept group consensus at Round 1 - No

## Sheet: Article information
Article title: Dietary inorganic nitrate as an ergogenic aid: An expert consensus derived via the modified Delphi technique
Journal: Sports Medicine
Authors: Oliver M Shannon1, Jason D Allen2, Raul Bescos3, Louise Burke4, Tom Clifford5, Chris Easton6, Javier T Gonzalez7,8, Andrew M Jones9, Kristin L. Jonvik10, Filip J Larsen11, Peter Peeling12, Barbora Piknova13, Mario Siervo14, Anni Vanhatalo9, Kerry McGawley15*, Simone Porcelli16*
Affiliations: 1 Human Nutrition Research Centre, Population Health Sciences Institute, Newcastle University, Newcastle upon Tyne, United Kingdom. 2 Department of Kinesiology, School of Education and Human Development and Division of Cardiovascular Medicine, School of Medicine, University of Virginia, Charlottesville, VA, USA. 3 School of Health Professions, Faculty of Health, Plymouth Institute o…
Correspondance: Oliver M Shannon (Oliver.Shannon@Newcastle.ac.uk)
*KM and SP are joint senior authors

## Sheet: Statements agree (Y)
	Statements which achieved consensus (>80% agreement) in Round 1, with panel members agreeing (selecting 'yes') with the statement
Statement number	Statement	1	2	3	4	5	6	7	8	9	10	11	12	Total 'Yes'	Total 'No'	Total 'insufficient evidence'	Decision
Population
Aerobic capacity
46	Dietary nitrate is ergogenic in individuals with a VO2peak of < 45 ml/kg/min
	Acute supplementation (i.e. administration of a single, one-off nitrate supplement)	Insufficient evidence	Yes	No	Yes	yes	yes	Yes	Yes	Yes	Yes	Yes	Yes	10	1	1	Accept group consensus at Round 1 - Yes
	Chronic supplementation (i.e. administration of nitrate over several days/ weeks)	Yes	Yes	Yes	Yes	yes	yes	Yes	Yes	Yes	Yes	Yes	Yes	12	0	0	Accept group consensus at Round 1 - Yes
Supplementation strategy
Dose
61	Chronic supplementation (i.e. administration of nitrate over several days/ weeks) is ergogenic in the following doses:
	4-8 mmol (248 - 496 mg)	Yes	Yes	Yes	Yes	yes	yes	Yes	Yes	Yes	Insufficient evidence	Yes	Yes	11	0	1	Accept group consensus at Round 1 - Yes
	8-16 mmol (496 - 992 mg)	Yes	Yes	Yes	Yes	yes	yes	Yes	Yes	Yes	Insufficient evidence	Yes	Yes	11	0	1	Accept group consensus at Round 1 - Yes
Form
71	Dietary nitrate is ergogenic when provided in the following forms:
	Beetroot juice	Yes	Yes	Yes	Yes	yes	yes	Yes	Yes	Yes	Insufficient evidence	Yes	Yes	11	0	1	Accept group consensus at Round 1 - Yes
Physiological effects
VO2
74	Dietary nitrate supplementation reduces VO2 during steady-state exercise
	Chronic supplementation (i.e. administration of nitrate over several days/ weeks)	Yes	Yes	Yes	Yes	yes	yes	Yes	Yes	Yes	Yes	Insufficient evidence	Insufficient evidence	10	0	2	Accept group consensus at Round 1 - Yes
Quality of available evidence
Study design
105	The ergogenic effects of nitrate have mostly been established in: (please only select one answer)
	Randomised controlled trials in a laboratory setting using a within-subject design	Yes	Yes	Yes	Yes	yes		Yes	Yes	Yes	Yes		Yes	10	0	0	Accept group consensus at Round 1 - Yes
	Randomised controlled trials in a laboratory setting using a between-subject design													0	0	0
	Randomised controlled trials in a field setting using a within-subject design													0	0	0
	Randomised controlled trials in a field setting using a between-subject design													0	0	0
	Observational studies (e.g. prospective cohort studies, cross-sectional studies, case-control studies)						yes							1	0	0
	Case studies													0	0	0
	Anecdotally											Yes		1	0	0
Control group
106	The ergogenic effects of nitrate have mostly been established in studies with: (please only select one answer)
	An appropriate control group	Yes	Yes	Yes	Yes	yes	yes	Yes	Yes	Yes	Yes	Yes	Yes	12	0	0	Accept group consensus at Round 1 - Yes
	An inappropriate control group													0	0	0
	No control group													0	0	0
Blinding
107	The ergogenic effects of nitrate have mostly been established in studies using: (please select 'Yes' for only one of the below statements)
	A double-blind design (i.e. participants and researchers blinded to the experimental condition)	Yes	Yes	Yes	Yes	yes		Yes	Yes	Yes	Yes	Yes	Yes	11	0	0	Accept group consensus at Round 1 - Yes
	A single-blind design (i.e. participants but NOT researchers blinded to the experimental condition)						yes							1	0	0
	No blinding													0	0	0
Sample size
108	The ergogenic effects of nitrate have mostly been established in studies with: (please select 'Yes' for only one of the below statements)
	An appropriate sample size		Yes						Yes					2	0	0
	An inappropriate/ insufficient sample size	Yes		Yes	Yes	yes	yes	Yes		Yes	Yes	Yes	Yes	10	0	0	Accept group consensus at Round 1 - Yes
Standardisation
111	The ergogenic effects of nitrate have mostly been established in studies that: (please select 'Yes' for only one of the below statements)
	Standardise the design to control for confounding variables that may influence the result (e.g. mouthwash use, habitual diet, smoking status, pre-trial exercise levels, sleep, the testing environment, etc.)		Yes							Yes				2	0	0
	Partly standardise the design to control for confounding variables that may influence the result (e.g. mouthwash use, habitual diet, smoking status, pre-trial exercise levels, sleep, the testing environment, etc.)	Yes		Yes	Yes	yes	yes	Yes	Yes		Yes	Yes	Yes	10	0	0	Accept group consensus at Round 1 - Yes
	Have failed to standardise the design to control for confounding variables that may influence the result (e.g. mouthwash use, habitual diet, smoking status, pre-trial exercise levels, sleep, the testing environment, etc.)													0	0	0
	Statements which achieved consensus (>80% agreement) in Round 2, with panel members agreeing (selecting 'yes') with the statement
														Round 2 voting summary
Statement number	Statement	1	2	3	4	5	6	7	8	9	10	11	12	Total 'Yes'	Total 'No'	Total 'insufficient evidence'	Decision
Supplementation strategy
Dose
61	Chronic supplementation (i.e. administration of nitrate over several days/ weeks) is ergogenic in the following doses:
	> 16 mmol (> 992 mg)	yes	yes	yes	yes	yes	yes	yes	yes	yes	insufficient evidence	yes	insufficient evidence	10	0	2	Accept group consensus at Round 2 - Yes
Supplementation strategy
Timing
68	Acute supplementation (i.e. administration of a single, one-off nitrate supplement) is ergogenic when provided:
	2-4 hours pre-exercise	yes	yes	insufficient evidence	yes	yes	yes	yes	yes	yes	insufficient evidence	yes	yes	10	0	2	Accept group consensus at Round 2 - Yes
Quality of available evidence
Performance test
109	The ergogenic effects of nitrate have mostly been established in studies with: (please select 'Yes' for only one of the below statements)
	A performance test which closely mimics the conditions that occur in 'real-world' competitive sport													0	0	0
	A performance test partly indicative of the conditions that occur in 'real-world' competitive sport	yes	yes	yes	yes	yes	yes	yes	yes	yes		yes	yes	11	0	0	Accept group consensus at Round 2 - Yes
	A performance test which poorly mimics the conditions that occur in 'real-world' competitive sport										yes			1	0	0
Verification
110	The ergogenic effects of nitrate have mostly been established in studies that: (please select 'Yes' for only one of the below statements)
	Verify that the supplement was taken and induced a biological response (e.g. via saliva, blood, urine or muscle samples)		yes											1	0	0
	Partly verify that the supplement was taken and induced a biological response (e.g. via saliva, blood, urine or muscle samples)	yes			yes	yes	yes	yes	yes	yes	yes	yes	yes	10	0	0	Accept group consensus at Round 2 - Yes
	Do not verify that the supplement was taken and induced a biological response (e.g. via saliva, blood, urine or muscle samples)													0	0	0
	Statements which achieved consensus (>80% agreement) in Round 3, with panel members agreeing (selecting 'yes') with the statement
		Round 3 votes												Round 3 voting summary
		1	2	3	4	5	6	7	8	9	10	11	12
Statement number	Statement													Total 'Yes'	Total 'No'	Total 'IE'	Decision	New statement (if caveat/ change added in R3)
Population
Aerobic capacity
47	Dietary nitrate is ergogenic in individuals with a VO2peak of 45 - 60 ml/kg/min
	Chronic supplementation (i.e. administration of nitrate over several days/ weeks)	YES	YES	YES	YES	YES	yes	YES	YES	YES	YES	YES	YES	12	0	0	Accepted consensus as Y	N/A
Health status
55	Dietary nitrate is ergogenic in healthy individuals
	Chronic supplementation (i.e. administration of nitrate over several days/ weeks)	YES	YES	YES	YES	YES	yes	YES	YES	YES	YES	YES	YES	12	0	0	Accepted consensus as Y	N/A
Supplementation strategy
Dose
60	Acute supplementation (i.e. administration of a single, one-off nitrate supplement) is ergogenic for TT and TTE performance in the following doses:
	8-16 mmol (496 - 992 mg)	YES	YES	YES	YES	YES	YES	YES	YES	YES	YES	YES	YES	12	0	0	Accepted consensus as Y	Acute supplementation (i.e. administration of a single, one-off nitrate supplement) is ergogenic for TT and TTE performance in the following doses: 8-16 mmol (496 - 992 mg)
Form
71	Dietary nitrate is ergogenic when provided in the following forms:
	Nitrate salts (e.g. sodium or potassium nitrate)	YES	YES	YES	YES	YES	YES	YES	YES	YES	YES	YES	YES	12	0	0	Accept consensus as Y	N/A
Physiological effects
Microbiota
89	Dietary nitrate supplementation modulates the oral microbiota
	Chronic supplementation (i.e. administration of nitrate over several days/ weeks)	YES	YES	YES	YES	YES	YES	YES	YES	YES	YES	YES	YES	12	0	0	Consensus accepted as Y	N/A

## Sheet: Stamenents disagree (N)
	Statements which achieved consensus (>80% agreement) in Round 1, with panel members disagreeing (selecting 'No') with the statement
Statement number	Statement	1	2	3	4	5	6	7	8	9	10	11	12	Total 'Yes'	Total 'No'	Total 'insufficient evidence'	Decision
Safety and toxicity
Specific health conditions
94	Dietary nitrate supplementation increases risk of cancer
	Acute supplementation (i.e. administration of a single, one-off nitrate supplement)	No	No	No	No	Insufficient evidence	no	No	No	No	Insufficient evidence	No	No	0	10	2	Accept group consensus at Round 1 - No
95	Dietary nitrate supplementation increases risk of metheamoglobinaemia
	Acute supplementation (i.e. administration of a single, one-off nitrate supplement)	No	No	No	No	no	no	No	No	No	Insufficient evidence	No	No	0	11	1	Accept group consensus at Round 1 - No
96	Dietary nitrate supplementation increases risk of hypotension
	Acute supplementation (i.e. administration of a single, one-off nitrate supplement)	No	No	No	No	no	no	No	Yes	No	Insufficient evidence	No	No	1	10	1	Accept group consensus at Round 1 - No
97	Dietary nitrate supplementation increases risk of renal injury
	Acute supplementation (i.e. administration of a single, one-off nitrate supplement)	No	No	No	No	Insufficient evidence	no	No	No	No	Insufficient evidence	No	No	0	10	2	Accept group consensus at Round 1 - No
Form
99	Adverse health effects of dietary nitrate supplementation are reported for:
	Nitrate-rich foods and juices (e.g. vegetables, salads, concentrated or non-concentrated beetroot juice such as BeetIt)	Insufficient evidence	No	No	No	no	no	No	No	No	Insufficient evidence	No	No	0	10	2	Accept group consensus at Round 1 - No
Ethos of Olympic Sport
Health risk
113	Dietary nitrate supplementation presents an actual or potential health risk to the athlete/ participant
	Acute supplementation (i.e. administration of a single, one-off nitrate supplement)	No	No	No	No	no	no	No	No	No	Insufficient evidence	No	No	0	11	1	Accept group consensus at Round 1 - No
Spirit of the sport
114	Dietary nitrate supplementation violates the spirit of the sport
	Acute supplementation (i.e. administration of a single, one-off nitrate supplement)	No	No	No	No	no	no	No	No	No	Insufficient evidence	Insufficient evidence	No	0	10	2	Accept group consensus at Round 1 - No
	Chronic supplementation (i.e. administration of nitrate over several days/ weeks)	No	No	No	No	no	no	No	No	No	Insufficient evidence	Insufficient evidence	No	0	10	2	Accept group consensus at Round 1 - No
Unfair advantage
115	Dietary nitrate supplementation gives an unfair advantage to those using it
	Acute supplementation (i.e. administration of a single, one-off nitrate supplement)	No	No	No	No	no	no	No	No	No	Insufficient evidence	Insufficient evidence	No	0	10	2	Accept group consensus at Round 1 - No
	Chronic supplementation (i.e. administration of nitrate over several days/ weeks)	No	No	No	No	no	no	No	No	No	Insufficient evidence	Insufficient evidence	No	0	10	2	Accept group consensus at Round 1 - No
	Statements which achieved consensus (>80% agreement) in Round 2, with panel members disagreeing (selecting 'No') with the statement
														Round 2 voting summary
Statement number	Statement	1	2	3	4	5	6	7	8	9	10	11	12	Total 'Yes'	Total 'No'	Total 'insufficient evidence'	Decision
Supplementation strategy
Dose
60	Acute supplementation (i.e. administration of a single, one-off nitrate supplement) is ergogenic in the following doses:
	< 4 mmol (< 248 mg)	no	no	no	no	no	insufficient evidence	no	no	no	insufficient evidence	no	NO	0	10	2	Accept group consensus at Round 2 - No
Safety and toxicity
Specific health conditions
96	Dietary nitrate supplementation increases risk of hypotension
	Chronic supplementation (i.e. administration of nitrate over several days/ weeks)	no	no	no	no	no	no	insufficient evidence	no	no	insufficient evidence	no	no	0	10	2	Accept group consensus at Round 2 - No
Acceptable daily intake
98	The acceptable daily intake (ADI) of 0-3.7 mg/kg/day nitrate is appropriate based on current evidence	no	no	no	no	no	no	insufficient evidence	no	yes	no	no	no	1	10	1	Accept group consensus at Round 2 - No
	Statements which achieved consensus (>80% agreement) in Round 3, with panel members disagreeing (selecting 'No') with the statement
		Round 3 votes												Round 3 voting summary
		1	2	3	4	5	6	7	8	9	10	11	12
Statement number	Statement													Total 'Yes'	Total 'No'	Total 'IE'	Decision	New statement (if caveat/ change added in R3)
Supplementation strategy
Acute vs chronic
68	Acute supplementation (i.e. administration of a single, one-off nitrate supplement) is ergogenic when provided:
	< 90 mins prior to the performance test	NO	NO	NO	NO	NO	NO	NO	NO	NO	NO	NO	NO	0	12	0	Accepted consensus as N	Acute supplementation (i.e. administration of a single, one-off nitrate supplement) is ergogenic when provided: < 90 mins prior to the performance test
	Initial statement: 30 mins - 2 hrs, New statement: Removed this time range
	6-8 hours prior to the performance test	NO	NO	NO	NO	NO	IE	NO	NO	NO	NO	NO	NO	0	11	1	Accepted consensus as N	Acute supplementation (i.e. administration of a single, one-off nitrate supplement) is ergogenic when provided: 6-8 hours prior to the performance test
Safety and toxicity
Specific health conditions
95	Dietary nitrate supplementation increases risk of metheamoglobinaemia
	Chronic supplementation (i.e. administration of nitrate over several days/ weeks)	NO	NO	NO	NO	NO	NO	NO	NO	NO	NO	NO	NO	0	12	0	Consensus accepted as N	N/A
Environment
102	Dietary nitrate increases the risk of heat illness prior to/ during exercise in the heat (> 30°C)
	Acute supplementation (i.e. administration of a single, one-off nitrate supplement)	NO	NO	NO	NO	NO	IE	NO	NO	NO	NO	NO	NO	0	11	1	Consensus accepted as N	N/A
	Chronic supplementation (i.e. administration of nitrate over several days/ weeks)	NO	NO	NO	NO	NO	IE	NO	NO	NO	NO	NO	NO	0	11	1	Consensus accepted as N	N/A
Population
104	Serious adverse health effects of dietary nitrate supplementation have been reported	NO	NO	NO	NO	NO	NO	NO	NO	NO	NO	NO	NO	0	9	0	Consensus accepted as N	Serious adverse health effects of dietary nitrate supplementation have been reported
	Initial statement specified specific population subgroups. These were amalgamated for this final statement.

## Sheet: Statements insufficient (IE)
	Statements for which >80% of the panel in Round 1 voted that there was 'insufficient evidence' to agree or disagree with the statement
Statement number	Statement	1	2	3	4	5	6	7	8	9	10	11	12	Total 'Yes'	Total 'No'	Total 'insufficient evidence'	Decision
Activity
Running performance
4	Dietary nitrate supplementation is ergogenic for short-distance/ sprint running performance (e.g. 100 - 400 m)
	Acute supplementation (i.e. administration of a single, one-off nitrate supplement)	Insufficient evidence	Insufficient evidence	No	Insufficient evidence	Insufficient evidence	insufficient evidence	Insufficient evidence	Insufficient evidence	Insufficient evidence	Yes	Insufficient evidence	Insufficient evidence	1	1	10	Accept group consensus at Round 1 - Insufficient evidence
	Chronic supplementation (i.e. administration of nitrate over several days/ weeks)	Insufficient evidence	Insufficient evidence	Insufficient evidence	Insufficient evidence	Insufficient evidence	insufficient evidence	Insufficient evidence	Yes	Insufficient evidence	Yes	Insufficient evidence	Insufficient evidence	2	0	10	Accept group consensus at Round 1 - Insufficient evidence
Swimming performance
13	Dietary nitrate supplementation is ergogenic for long-distance open water swimming performance (e.g. > 5000 m)
	Acute supplementation (i.e. administration of a single, one-off nitrate supplement)	Insufficient evidence	Insufficient evidence	No	Insufficient evidence	Insufficient evidence	insufficient evidence	Insufficient evidence	Insufficient evidence	No	Insufficient evidence	Insufficient evidence	Insufficient evidence	0	2	10	Accept group consensus at Round 1 - Insufficient evidence
	Chronic supplementation (i.e. administration of nitrate over several days/ weeks)	Insufficient evidence	Insufficient evidence	Insufficient evidence	Insufficient evidence	Insufficient evidence	insufficient evidence	Insufficient evidence	Insufficient evidence	No	Insufficient evidence	Insufficient evidence	Insufficient evidence	0	1	11	Accept group consensus at Round 1 - Insufficient evidence
14	Dietary nitrate supplementation is ergogenic for long-distance pool swimming performance (e.g. 800 - 1500 m)
	Acute supplementation (i.e. administration of a single, one-off nitrate supplement)	Insufficient evidence	Insufficient evidence	No	Insufficient evidence	Insufficient evidence	insufficient evidence	Insufficient evidence	Insufficient evidence	No	Insufficient evidence	Insufficient evidence	Insufficient evidence	0	2	10	Accept group consensus at Round 1 - Insufficient evidence
	Chronic supplementation (i.e. administration of nitrate over several days/ weeks)	Insufficient evidence	Insufficient evidence	Insufficient evidence	Insufficient evidence	Insufficient evidence	insufficient evidence	Insufficient evidence	Insufficient evidence	No	Insufficient evidence	Insufficient evidence	Insufficient evidence	0	1	11	Accept group consensus at Round 1 - Insufficient evidence
15	Dietary nitrate supplementation is ergogenic for middle-distance pool swimming performance (e.g. 200 - 400 m)
	Chronic supplementation (i.e. administration of nitrate over several days/ weeks)	Insufficient evidence	Insufficient evidence	Insufficient evidence	No	Insufficient evidence	insufficient evidence	Insufficient evidence	Insufficient evidence	No	Insufficient evidence	Insufficient evidence	Insufficient evidence	0	2	10	Accept group consensus at Round 1 - Insufficient evidence
16	Dietary nitrate supplementation is ergogenic for short-distance/ sprint pool swimming performance (e.g. 50 - 100 m)
	Acute supplementation (i.e. administration of a single, one-off nitrate supplement)	Insufficient evidence	Insufficient evidence	No	Insufficient evidence	Insufficient evidence	insufficient evidence	Insufficient evidence	Yes	Insufficient evidence	Insufficient evidence	Insufficient evidence	Insufficient evidence	1	1	10	Accept group consensus at Round 1 - Insufficient evidence
	Chronic supplementation (i.e. administration of nitrate over several days/ weeks)	Insufficient evidence	Insufficient evidence	Insufficient evidence	No	Insufficient evidence	insufficient evidence	Insufficient evidence	Yes	Insufficient evidence	Insufficient evidence	Insufficient evidence	Insufficient evidence	1	1	10	Accept group consensus at Round 1 - Insufficient evidence
Triathlon performance
20	Dietary nitrate supplementation is ergogenic for sprint-distance triathlon performance
	Acute supplementation (i.e. administration of a single, one-off nitrate supplement)	Insufficient evidence	Insufficient evidence		Insufficient evidence	Insufficient evidence	insufficient evidence	Insufficient evidence	Insufficient evidence	Insufficient evidence	Insufficient evidence	No	Insufficient evidence	0	1	10	Accept group consensus at Round 1 - Insufficient evidence
	Chronic supplementation (i.e. administration of nitrate over several days/ weeks)	Insufficient evidence	Insufficient evidence		Insufficient evidence	Insufficient evidence	insufficient evidence	Insufficient evidence	Insufficient evidence	Insufficient evidence	Insufficient evidence	No	Insufficient evidence	0	1	10	Accept group consensus at Round 1 - Insufficient evidence
Cross-country skiing performance
22	Dietary nitrate supplementation is ergogenic for medium-distance cross-country skiing performance (5-40 km)
	Chronic supplementation (i.e. administration of nitrate over several days/ weeks)	Insufficient evidence	Insufficient evidence	Insufficient evidence	Insufficient evidence	Insufficient evidence	insufficient evidence	Insufficient evidence	Insufficient evidence	No	Insufficient evidence	No	Insufficient evidence	0	2	10	Accept group consensus at Round 1 - Insufficient evidence
23	Dietary nitrate supplementation is ergogenic for short-distance/sprint (including repeated sprints) cross-country skiing performance (< 5 km)
	Chronic supplementation (i.e. administration of nitrate over several days/ weeks)	Insufficient evidence	Insufficient evidence	Insufficient evidence	Insufficient evidence	Insufficient evidence	insufficient evidence	Insufficient evidence	Insufficient evidence	Insufficient evidence	Insufficient evidence	No	Insufficient evidence	0	1	11	Accept group consensus at Round 1 - Insufficient evidence
Speed skating performance
24	Dietary nitrate supplementation is ergogenic for medium- to long-distance speed skating performance (3000 - 10000 m)
	Acute supplementation (i.e. administration of a single, one-off nitrate supplement)	Insufficient evidence	Insufficient evidence	No	Insufficient evidence	Insufficient evidence	insufficient evidence	Insufficient evidence	Insufficient evidence	No	Insufficient evidence	Insufficient evidence	Insufficient evidence	0	2	10	Accept group consensus at Round 1 - Insufficient evidence
	Chronic supplementation (i.e. administration of nitrate over several days/ weeks)	Insufficient evidence	Insufficient evidence	Insufficient evidence	Insufficient evidence	Insufficient evidence	insufficient evidence	Insufficient evidence	Insufficient evidence	No	Insufficient evidence	Insufficient evidence	Insufficient evidence	0	1	11	Accept group consensus at Round 1 - Insufficient evidence
25	Dietary nitrate supplementation is ergogenic for short-distance/sprint speed skating performance (500 -1500 m)
	Acute supplementation (i.e. administration of a single, one-off nitrate supplement)	Insufficient evidence	Insufficient evidence	No	Insufficient evidence	Insufficient evidence	insufficient evidence	Insufficient evidence	Yes	Insufficient evidence	Insufficient evidence	Insufficient evidence	Insufficient evidence	1	1	10	Accept group consensus at Round 1 - Insufficient evidence
	Chronic supplementation (i.e. administration of nitrate over several days/ weeks)	Insufficient evidence	Insufficient evidence	Insufficient evidence	No	Insufficient evidence	insufficient evidence	Insufficient evidence	Yes	Insufficient evidence	Insufficient evidence	Insufficient evidence	Insufficient evidence	1	1	10	Accept group consensus at Round 1 - Insufficient evidence
Striking-fielding sports performance
27	Dietary nitrate supplementation is ergogenic for striking-fielding sports performance (e.g., cricket, baseball)
	Acute supplementation (i.e. administration of a single, one-off nitrate supplement)	Insufficient evidence	Insufficient evidence	Insufficient evidence	Insufficient evidence	Insufficient evidence	insufficient evidence	Insufficient evidence	Insufficient evidence	Insufficient evidence	Insufficient evidence	Insufficient evidence	Insufficient evidence	0	0	12	Accept group consensus at Round 1 - Insufficient evidence
	Chronic supplementation (i.e. administration of nitrate over several days/ weeks)	Insufficient evidence	Insufficient evidence	Insufficient evidence	Insufficient evidence	Insufficient evidence	insufficient evidence	Insufficient evidence	Insufficient evidence	Insufficient evidence	Insufficient evidence	Insufficient evidence	Insufficient evidence	0	0	12	Accept group consensus at Round 1 - Insufficient evidence
Net/ wall sports performance
28	Dietary nitrate supplementation is ergogenic for net/ wall sports performance (e.g., tennis, badminton, squash, volleyball)
	Acute supplementation (i.e. administration of a single, one-off nitrate supplement)	Insufficient evidence	Insufficient evidence	Insufficient evidence	No	Insufficient evidence	insufficient evidence	Insufficient evidence	Insufficient evidence	Insufficient evidence	Insufficient evidence	Insufficient evidence	Insufficient evidence	0	1	11	Accept group consensus at Round 1 - Insufficient evidence
	Chronic supplementation (i.e. administration of nitrate over several days/ weeks)	Insufficient evidence	Insufficient evidence	Insufficient evidence	Insufficient evidence	Insufficient evidence	insufficient evidence	Insufficient evidence	Insufficient evidence	Insufficient evidence	Insufficient evidence	Insufficient evidence	Insufficient evidence	0	0	12	Accept group consensus at Round 1 - Insufficient evidence
Target sports performance
29	Dietary nitrate supplementation is ergogenic for target sports performance (e.g., golf)
	Acute supplementation (i.e. administration of a single, one-off nitrate supplement)	Insufficient evidence	Insufficient evidence	Insufficient evidence	Insufficient evidence	Insufficient evidence	insufficient evidence	Insufficient evidence	No	Insufficient evidence	Insufficient evidence	Insufficient evidence	Insufficient evidence	0	1	11	Accept group consensus at Round 1 - Insufficient evidence
	Chronic supplementation (i.e. administration of nitrate over several days/ weeks)	Insufficient evidence	Insufficient evidence	Insufficient evidence	Insufficient evidence	Insufficient evidence	insufficient evidence	Insufficient evidence	No	Insufficient evidence	Insufficient evidence	Insufficient evidence	Insufficient evidence	0	1	11	Accept group consensus at Round 1 - Insufficient evidence
Combat sports performance
30	Dietary nitrate supplementation is ergogenic for combat sports performance (e.g., boxing, judo, tae-kwondo)
	Acute supplementation (i.e. administration of a single, one-off nitrate supplement)	Insufficient evidence	Insufficient evidence	Insufficient evidence	Insufficient evidence	Insufficient evidence	insufficient evidence	Insufficient evidence	Insufficient evidence	Insufficient evidence	Insufficient evidence	Insufficient evidence	Insufficient evidence	0	0	12	Accept group consensus at Round 1 - Insufficient evidence
	Chronic supplementation (i.e. administration of nitrate over several days/ weeks)	Insufficient evidence	Insufficient evidence	Insufficient evidence	Insufficient evidence	Insufficient evidence	insufficient evidence	Insufficient evidence	Insufficient evidence	Insufficient evidence	Insufficient evidence	Insufficient evidence	Insufficient evidence	0	0	12	Accept group consensus at Round 1 - Insufficient evidence
Free-diving/ apnea performance
31	Dietary nitrate supplementation is ergogenic for free-diving/ apnea performance
	Chronic supplementation (i.e. administration of nitrate over several days/ weeks)	Insufficient evidence	Yes	Insufficient evidence	Insufficient evidence	Insufficient evidence	insufficient evidence	Insufficient evidence	Insufficient evidence	Insufficient evidence	Insufficient evidence	Insufficient evidence	Insufficient evidence	1	0	11	Accept group consensus at Round 1 - Insufficient evidence
Hiking/ climbing performance
32	Dietary nitrate supplementation is ergogenic for hiking/ climbing performance
	Acute supplementation (i.e. administration of a single, one-off nitrate supplement)	Insufficient evidence	Insufficient evidence	Insufficient evidence	Insufficient evidence	Insufficient evidence	yes	Insufficient evidence	Insufficient evidence	Insufficient evidence	Insufficient evidence	Insufficient evidence	Insufficient evidence	1	0	11	Accept group consensus at Round 1 - Insufficient evidence
	Chronic supplementation (i.e. administration of nitrate over several days/ weeks)	Insufficient evidence	Insufficient evidence	Insufficient evidence	Insufficient evidence	Insufficient evidence	yes	Insufficient evidence	Insufficient evidence	Insufficient evidence	Insufficient evidence	Insufficient evidence	Insufficient evidence	1	0	11	Accept group consensus at Round 1 - Insufficient evidence
Weightlifting/ powerlifting performance
33	Dietary nitrate supplementation is ergogenic for weightlifting/ powerlifting performance
	Acute supplementation (i.e. administration of a single, one-off nitrate supplement)	Insufficient evidence	Insufficient evidence	Insufficient evidence	Yes	Insufficient evidence	insufficient evidence	Insufficient evidence	Insufficient evidence	Insufficient evidence	Insufficient evidence	Insufficient evidence	Insufficient evidence	1	0	11	Accept group consensus at Round 1 - Insufficient evidence
	Chronic supplementation (i.e. administration of nitrate over several days/ weeks)	Insufficient evidence	Insufficient evidence	Insufficient evidence	Yes	Insufficient evidence	insufficient evidence	Insufficient evidence	Insufficient evidence	Insufficient evidence	Insufficient evidence	Insufficient evidence	Insufficient evidence	1	0	11	Accept group consensus at Round 1 - Insufficient evidence
CrossFit performance
34	Dietary nitrate supplementation is ergogenic for CrossFit performance
	Acute supplementation (i.e. administration of a single, one-off nitrate supplement)	Insufficient evidence	Insufficient evidence	Insufficient evidence	Insufficient evidence	Insufficient evidence	insufficient evidence	Insufficient evidence	Insufficient evidence	Insufficient evidence	Insufficient evidence	Insufficient evidence	Insufficient evidence	0	0	12	Accept group consensus at Round 1 - Insufficient evidence
	Chronic supplementation (i.e. administration of nitrate over several days/ weeks)	Insufficient evidence	Insufficient evidence	Insufficient evidence	Insufficient evidence	Insufficient evidence	insufficient evidence	Insufficient evidence	Insufficient evidence	Insufficient evidence	Insufficient evidence	Insufficient evidence	Insufficient evidence	0	0	12	Accept group consensus at Round 1 - Insufficient evidence
Training adaptations
36	Dietary nitrate supplementation consumed ''out of competition'' enhances adaptations to moderate-intensity continuous training in normoxia
	Chronic supplementation (i.e. administration of nitrate over several days/ weeks)	Insufficient evidence	Insufficient evidence	Insufficient evidence	Insufficient evidence	Insufficient evidence	insufficient evidence	Insufficient evidence	Insufficient evidence	Insufficient evidence	Insufficient evidence	Insufficient evidence	Insufficient evidence	0	0	12	Accept group consensus at Round 1 - Insufficient evidence
37	Dietary nitrate supplementation consumed ''out of competition'' enhances adaptations to moderate-intensity continuous training in hypoxia
	Chronic supplementation (i.e. administration of nitrate over several days/ weeks)	Insufficient evidence	Insufficient evidence	Insufficient evidence	Insufficient evidence	Insufficient evidence	yes	Insufficient evidence	Insufficient evidence	Insufficient evidence	Insufficient evidence	Insufficient evidence	Insufficient evidence	1	0	11	Accept group consensus at Round 1 - Insufficient evidence
39	Dietary nitrate supplementation consumed ''out of competition'' enhances adaptations to high-intensity intermittent training in hypoxia
	Chronic supplementation (i.e. administration of nitrate over several days/ weeks)	Insufficient evidence	Insufficient evidence	Insufficient evidence	Insufficient evidence	Insufficient evidence	yes	Insufficient evidence	Insufficient evidence	Insufficient evidence	Insufficient evidence	Insufficient evidence	Insufficient evidence	1	0	11	Accept group consensus at Round 1 - Insufficient evidence
Environmental conditions
40	Dietary nitrate supplementation is ergogenic during exercise in the heat (> 30°C)
	Acute supplementation (i.e. administration of a single, one-off nitrate supplement)	Insufficient evidence	Insufficient evidence	Insufficient evidence	No	Insufficient evidence	insufficient evidence	Insufficient evidence	Insufficient evidence	Insufficient evidence	Insufficient evidence	Insufficient evidence	Insufficient evidence	0	1	11	Accept group consensus at Round 1 - Insufficient evidence
	Chronic supplementation (i.e. administration of nitrate over several days/ weeks)	Insufficient evidence	Insufficient evidence	Insufficient evidence	No	yes	insufficient evidence	Insufficient evidence	Insufficient evidence	Insufficient evidence	Insufficient evidence	Insufficient evidence	Insufficient evidence	1	1	10	Accept group consensus at Round 1 - Insufficient evidence
41	Dietary nitrate supplementation is ergogenic during exercise in the cold (< 5°C)
	Acute supplementation (i.e. administration of a single, one-off nitrate supplement)	Insufficient evidence	Insufficient evidence	Insufficient evidence	Insufficient evidence	Insufficient evidence	insufficient evidence	Insufficient evidence	Insufficient evidence	Insufficient evidence	Insufficient evidence	Insufficient evidence	Insufficient evidence	0	0	12	Accept group consensus at Round 1 - Insufficient evidence
	Chronic supplementation (i.e. administration of nitrate over several days/ weeks)	Insufficient evidence	Insufficient evidence	Insufficient evidence	Insufficient evidence	Insufficient evidence	insufficient evidence	Insufficient evidence	Insufficient evidence	Insufficient evidence	Insufficient evidence	Insufficient evidence	Insufficient evidence	0	0	12	Accept group consensus at Round 1 - Insufficient evidence
Population
Sex
49	The ergogenic effects of dietary nitrate are greater in men than women	Insufficient evidence	Insufficient evidence	Insufficient evidence	Insufficient evidence	Insufficient evidence	insufficient evidence	Insufficient evidence	No	Insufficient evidence	Insufficient evidence	Insufficient evidence	Insufficient evidence	0	1	11	Accept group consensus at Round 1 - Insufficient evidence
50	The ergogenic effects of dietary nitrate are greater in women than men	No	Insufficient evidence	No	Insufficient evidence	Insufficient evidence	insufficient evidence	Insufficient evidence	Insufficient evidence	Insufficient evidence	Insufficient evidence	Insufficient evidence	Insufficient evidence	0	2	10	Accept group consensus at Round 1 - Insufficient evidence
51	The ergogenic effects of dietary nitrate are equal in men and women	Insufficient evidence	Yes	Insufficient evidence	Insufficient evidence	Insufficient evidence	insufficient evidence	Insufficient evidence	Insufficient evidence	Insufficient evidence	Insufficient evidence	Insufficient evidence	Insufficient evidence	1	0	11	Accept group consensus at Round 1 - Insufficient evidence
58	Dietary nitrate is ergogenic in individuals with a metabolic desease (e.g. diabetes)
	Acute supplementation (i.e. administration of a single, one-off nitrate supplement)	Insufficient evidence	Insufficient evidence	No	Insufficient evidence	Insufficient evidence	insufficient evidence	Insufficient evidence	Insufficient evidence	Insufficient evidence	Insufficient evidence	No	Insufficient evidence	0	2	10	Accept group consensus at Round 1 - Insufficient evidence
59	Dietary nitrate is ergogenic in individuals with a neurological disease (e.g. Alzheimer's)
	Acute supplementation (i.e. administration of a single, one-off nitrate supplement)	Insufficient evidence	Insufficient evidence	No	Insufficient evidence	Insufficient evidence	insufficient evidence	Insufficient evidence	Insufficient evidence	Insufficient evidence	Insufficient evidence	Insufficient evidence	Insufficient evidence	0	1	11	Accept group consensus at Round 1 - Insufficient evidence
	Chronic supplementation (i.e. administration of nitrate over several days/ weeks)	Insufficient evidence	Insufficient evidence	Insufficient evidence	Insufficient evidence	Insufficient evidence	yes	Insufficient evidence	Insufficient evidence	Insufficient evidence	Insufficient evidence	Insufficient evidence	Insufficient evidence	1	0	11	Accept group consensus at Round 1 - Insufficient evidence
Supplementation strategy
Dose
63	The amount of supplemental nitrate needs to be modified according to sex to elicit an ergogenic effect	Insufficient evidence	Insufficient evidence	Insufficient evidence	Insufficient evidence	Insufficient evidence	insufficient evidence	Insufficient evidence	No	Insufficient evidence	Insufficient evidence	Insufficient evidence	Insufficient evidence	0	1	11	Accept group consensus at Round 1 - Insufficient evidence
64	The amount of supplemental nitrate needs to be modified according to age to elicit an ergogenic effect	Insufficient evidence	Insufficient evidence	Insufficient evidence	No	Insufficient evidence	yes	Insufficient evidence	Insufficient evidence	Insufficient evidence	Insufficient evidence	Insufficient evidence	Insufficient evidence	1	1	10	Accept group consensus at Round 1 - Insufficient evidence
Form
71	Dietary nitrate is ergogenic when provided in the following forms:
	Sports drinks	Insufficient evidence	Insufficient evidence	Insufficient evidence	Insufficient evidence	Insufficient evidence	yes	Insufficient evidence	Insufficient evidence	Insufficient evidence	Insufficient evidence	Insufficient evidence	Insufficient evidence	1	0	11	Accept group consensus at Round 1 - Insufficient evidence
	Chewing gum	Insufficient evidence	Insufficient evidence	Insufficient evidence	Insufficient evidence	Insufficient evidence	yes	Insufficient evidence	Insufficient evidence	Insufficient evidence	Insufficient evidence	Insufficient evidence	Insufficient evidence	1	0	11	Accept group consensus at Round 1 - Insufficient evidence
Physiological effects
79	Dietary nitrate improves involuntary submaximal muscle force production (e.g. after tetanic stimulations)
	Acute supplementation (i.e. administration of a single, one-off nitrate supplement)	Insufficient evidence	Yes	Yes	Insufficient evidence	Insufficient evidence	insufficient evidence	Insufficient evidence	Insufficient evidence	Insufficient evidence	Insufficient evidence	Insufficient evidence	Insufficient evidence	2	0	10	Accept group consensus at Round 1 - Insufficient evidence
Microvascular blood flow
81	Dietary nitrate modulates microvascular blood flow of type I muscle fibers during exercise
	Acute supplementation (i.e. administration of a single, one-off nitrate supplement)	Insufficient evidence	No	Insufficient evidence	Insufficient evidence	Insufficient evidence	insufficient evidence	Insufficient evidence	Insufficient evidence	Insufficient evidence	Insufficient evidence	No	Insufficient evidence	0	2	10	Accept group consensus at Round 1 - Insufficient evidence
Microbiota
90	Dietary nitrate supplementation modulates the gut microbiota
	Acute supplementation (i.e. administration of a single, one-off nitrate supplement)	Insufficient evidence	Insufficient evidence	Insufficient evidence	Insufficient evidence	Insufficient evidence	insufficient evidence	Yes	No	Insufficient evidence	Insufficient evidence	Insufficient evidence	Insufficient evidence	1	1	10	Accept group consensus at Round 1 - Insufficient evidence
	Statements for which >80% of the panel in Round 2 voted that there was 'insufficient evidence' to agree or disagree with the statement
														Round 2 voting summary
Statement number	Statement	1	2	3	4	5	6	7	8	9	10	11	12	Total 'Yes'	Total 'No'	Total 'insufficient evidence'	Decision
Activity
Running performance
1	Dietary nitrate supplementation is ergogenic for ultra-endurance running performance (e.g. > marathon distance)
	Acute supplementation (i.e. administration of a single, one-off nitrate supplement)	insufficient evidence	insufficient evidence	insufficient evidence	insufficient evidence	insufficient evidence	insufficient evidence	insufficient evidence	insufficient evidence	insufficient evidence	insufficient evidence	no	insufficient evidence	0	1	11	Accept group consensus at Round 2 - Insufficient evidence
	Chronic supplementation (i.e. administration of nitrate over several days/ weeks)	insufficient evidence	insufficient evidence	insufficient evidence	insufficient evidence	insufficient evidence	yes	insufficient evidence	insufficient evidence	insufficient evidence	insufficient evidence	no	insufficient evidence	1	1	10	Accept group consensus at Round 2 - Insufficient evidence
2	Dietary nitrate supplementation is ergogenic for long-distance running performance (e.g. 10,000 m - marathon)
	Acute supplementation (i.e. administration of a single, one-off nitrate supplement)	insufficient evidence	yes	insufficient evidence	insufficient evidence	insufficient evidence	insufficient evidence	insufficient evidence	insufficient evidence	insufficient evidence	insufficient evidence	no	insufficient evidence	1	1	10	Accept group consensus at Round 2 - Insufficient evidence
3	Dietary nitrate supplementation is ergogenic for middle-distance running performance (e.g. 800 - 5000 m)
	Acute supplementation (i.e. administration of a single, one-off nitrate supplement)	insufficient evidence	yes	insufficient evidence	insufficient evidence	insufficient evidence	insufficient evidence	insufficient evidence	insufficient evidence	insufficient evidence	insufficient evidence	no	insufficient evidence	1	1	10	Accept group consensus at Round 2 - Insufficient evidence
5	Dietary nitrate supplementation is ergogenic for intermittent running performance (e.g. Yo-Yo or multi-stage fitness test)
	Acute supplementation (i.e. administration of a single, one-off nitrate supplement)	insufficient evidence	yes	insufficient evidence	insufficient evidence	insufficient evidence	insufficient evidence	insufficient evidence	insufficient evidence	insufficient evidence	insufficient evidence	insufficient evidence	insufficient evidence	1	0	11	Accept group consensus at Round 2 - Insufficient evidence
Cycling performance
6	Dietary nitrate supplementation is ergogenic for a multi-day stage cycling race (e.g. cycle touring or grand tour event such as Tour de France)
	Acute supplementation (i.e. administration of a single, one-off nitrate supplement)	insufficient evidence	insufficient evidence	insufficient evidence	insufficient evidence	insufficient evidence	insufficient evidence	insufficient evidence	insufficient evidence	insufficient evidence	insufficient evidence	no	insufficient evidence	0	1	11	Accept group consensus at Round 2 - Insufficient evidence
	Chronic supplementation (i.e. administration of nitrate over several days/ weeks)	insufficient evidence	insufficient evidence	insufficient evidence	insufficient evidence	insufficient evidence	yes	insufficient evidence	insufficient evidence	insufficient evidence	insufficient evidence	no	insufficient evidence	1	1	10	Accept group consensus at Round 2 - Insufficient evidence
7	Dietary nitrate supplementation is ergogenic for cycling performance lasting > 2 hours
	Acute supplementation (i.e. administration of a single, one-off nitrate supplement)	insufficient evidence	insufficient evidence	insufficient evidence	insufficient evidence	insufficient evidence	insufficient evidence	insufficient evidence	insufficient evidence	insufficient evidence	insufficient evidence	no	insufficient evidence	0	1	11	Accept group consensus at Round 2 - Insufficient evidence
	Chronic supplementation (i.e. administration of nitrate over several days/ weeks)	insufficient evidence	insufficient evidence	insufficient evidence	insufficient evidence	insufficient evidence	yes	insufficient evidence	insufficient evidence	insufficient evidence	insufficient evidence	no	insufficient evidence	1	1	10	Accept group consensus at Round 2 - Insufficient evidence
8	Dietary nitrate supplementation is ergogenic for cycling performance lasting 1 - 2 hours
	Acute supplementation (i.e. administration of a single, one-off nitrate supplement)	insufficient evidence	insufficient evidence	insufficient evidence	insufficient evidence	insufficient evidence	insufficient evidence	insufficient evidence	insufficient evidence	insufficient evidence	insufficient evidence	no	insufficient evidence	0	1	11	Accept group consensus at Round 2 - Insufficient evidence
	Chronic supplementation (i.e. administration of nitrate over several days/ weeks)	insufficient evidence	insufficient evidence	insufficient evidence	insufficient evidence	insufficient evidence	insufficient evidence	insufficient evidence	insufficient evidence	insufficient evidence	insufficient evidence	no	insufficient evidence	0	1	11	Accept group consensus at Round 2 - Insufficient evidence
9	Dietary nitrate supplementation is ergogenic for cycling performance lasting 30 mins - 1 hour
	Acute supplementation (i.e. administration of a single, one-off nitrate supplement)	insufficient evidence	yes	insufficient evidence	insufficient evidence	insufficient evidence	insufficient evidence	insufficient evidence	insufficient evidence	insufficient evidence	insufficient evidence	no	insufficient evidence	1	1	10	Accept group consensus at Round 2 - Insufficient evidence
11	Dietary nitrate supplementation is ergogenic for sprint cycling performance (e.g. 5 secs - 5 mins)
	Acute supplementation (i.e. administration of a single, one-off nitrate supplement)	insufficient evidence	yes	insufficient evidence	insufficient evidence	insufficient evidence	insufficient evidence	insufficient evidence	yes	insufficient evidence	insufficient evidence	insufficient evidence	insufficient evidence	2	0	10	Accept group consensus at Round 2 - Insufficient evidence
12	Dietary nitrate supplementation is ergogenic for intermittent cycling performance (e.g. repeated 5 sec - 1 min efforts)
	Acute supplementation (i.e. administration of a single, one-off nitrate supplement)	insufficient evidence	yes	insufficient evidence	insufficient evidence	insufficient evidence	insufficient evidence	insufficient evidence	yes	insufficient evidence	insufficient evidence	insufficient evidence	insufficient evidence	2	0	10	Accept group consensus at Round 2 - Insufficient evidence
15	Dietary nitrate supplementation is ergogenic for middle-distance pool swimming performance (e.g. 200 - 400 m)
	Acute supplementation (i.e. administration of a single, one-off nitrate supplement)	insufficient evidence	insufficient evidence	insufficient evidence	insufficient evidence	insufficient evidence	insufficient evidence	insufficient evidence	insufficient evidence	insufficient evidence	insufficient evidence	insufficient evidence	insufficient evidence	0	0	12	Accept group consensus at Round 2 - Insufficient evidence
Triathlon performance
17	Dietary nitrate supplementation is ergogenic for Ironman-distance triathlon performance
	Acute supplementation (i.e. administration of a single, one-off nitrate supplement)	insufficient evidence	insufficient evidence	insufficient evidence	insufficient evidence	insufficient evidence	insufficient evidence	insufficient evidence	insufficient evidence	insufficient evidence	insufficient evidence	insufficient evidence	insufficient evidence	0	0	12	Accept group consensus at Round 2 - Insufficient evidence
	Chronic supplementation (i.e. administration of nitrate over several days/ weeks)	insufficient evidence	insufficient evidence	insufficient evidence	insufficient evidence	insufficient evidence	insufficient evidence	insufficient evidence	insufficient evidence	insufficient evidence	insufficient evidence	insufficient evidence	insufficient evidence	0	0	12	Accept group consensus at Round 2 - Insufficient evidence
18	Dietary nitrate supplementation is ergogenic for half-Ironman-distance triathlon performance
	Acute supplementation (i.e. administration of a single, one-off nitrate supplement)	insufficient evidence	insufficient evidence	insufficient evidence	insufficient evidence	insufficient evidence	insufficient evidence	insufficient evidence	insufficient evidence	insufficient evidence	insufficient evidence	insufficient evidence	insufficient evidence	0	0	12	Accept group consensus at Round 2 - Insufficient evidence
	Chronic supplementation (i.e. administration of nitrate over several days/ weeks)	insufficient evidence	insufficient evidence	insufficient evidence	insufficient evidence	insufficient evidence	insufficient evidence	insufficient evidence	insufficient evidence	insufficient evidence	insufficient evidence	insufficient evidence	insufficient evidence	0	0	12	Accept group consensus at Round 2 - Insufficient evidence
19	Dietary nitrate supplementation is ergogenic for Olympic-distance triathlon performance
	Acute supplementation (i.e. administration of a single, one-off nitrate supplement)	insufficient evidence	insufficient evidence	insufficient evidence	insufficient evidence	insufficient evidence	insufficient evidence	insufficient evidence	insufficient evidence	insufficient evidence	insufficient evidence	insufficient evidence	insufficient evidence	0	0	12	Accept group consensus at Round 2 - Insufficient evidence
	Chronic supplementation (i.e. administration of nitrate over several days/ weeks)	insufficient evidence	insufficient evidence	insufficient evidence	insufficient evidence	insufficient evidence	insufficient evidence	insufficient evidence	insufficient evidence	insufficient evidence	insufficient evidence	insufficient evidence	insufficient evidence	0	0	12	Accept group consensus at Round 2 - Insufficient evidence
Cross-country skiing performance
21	Dietary nitrate supplementation is ergogenic for Iong-distance cross-country skiing performance (> 40 km)
	Acute supplementation (i.e. administration of a single, one-off nitrate supplement)	insufficient evidence	insufficient evidence	insufficient evidence	insufficient evidence	insufficient evidence	insufficient evidence	insufficient evidence	insufficient evidence	insufficient evidence	insufficient evidence	insufficient evidence	insufficient evidence	0	0	12	Accept group consensus at Round 2 - Insufficient evidence
	Chronic supplementation (i.e. administration of nitrate over several days/ weeks)	insufficient evidence	insufficient evidence	insufficient evidence	insufficient evidence	insufficient evidence	insufficient evidence	insufficient evidence	insufficient evidence	insufficient evidence	insufficient evidence	insufficient evidence	insufficient evidence	0	0	12	Accept group consensus at Round 2 - Insufficient evidence
22	Dietary nitrate supplementation is ergogenic for medium-distance cross-country skiing performance (5-40 km)
	Acute supplementation (i.e. administration of a single, one-off nitrate supplement)	insufficient evidence	insufficient evidence	insufficient evidence	insufficient evidence	insufficient evidence	insufficient evidence	insufficient evidence	insufficient evidence	insufficient evidence	insufficient evidence	insufficient evidence	insufficient evidence	0	0	12	Accept group consensus at Round 2 - Insufficient evidence
23	Dietary nitrate supplementation is ergogenic for short-distance/sprint (including repeated sprints) cross-country skiing performance (< 5 km)
	Acute supplementation (i.e. administration of a single, one-off nitrate supplement)	insufficient evidence	insufficient evidence	insufficient evidence	insufficient evidence	insufficient evidence	insufficient evidence	insufficient evidence	insufficient evidence	insufficient evidence	insufficient evidence	insufficient evidence	insufficient evidence	0	0	12	Accept group consensus at Round 2 - Insufficient evidence
Invasion sports performance
26	Dietary nitrate supplementation is ergogenic for invasion sports performance (e.g., football codes, hockey, netball, basketball)
	Acute supplementation (i.e. administration of a single, one-off nitrate supplement)	insufficient evidence	yes	insufficient evidence	insufficient evidence	insufficient evidence	insufficient evidence	insufficient evidence	insufficient evidence	insufficient evidence	insufficient evidence	insufficient evidence	insufficient evidence	1	0	11	Accept group consensus at Round 2 - Insufficient evidence
	Chronic supplementation (i.e. administration of nitrate over several days/ weeks)	insufficient evidence	yes	yes	insufficient evidence	insufficient evidence	insufficient evidence	insufficient evidence	insufficient evidence	insufficient evidence	insufficient evidence	insufficient evidence	insufficient evidence	2	0	10	Accept group consensus at Round 2 - Insufficient evidence
Free-diving/ apnea performance
31	Dietary nitrate supplementation is ergogenic for free-diving/ apnea performance
	Acute supplementation (i.e. administration of a single, one-off nitrate supplement)	insufficient evidence	insufficient evidence	insufficient evidence	insufficient evidence	insufficient evidence	insufficient evidence	insufficient evidence	insufficient evidence	insufficient evidence	insufficient evidence	insufficient evidence	insufficient evidence	0	0	12	Accept group consensus at Round 2 - Insufficient evidence
Recovery
35	Dietary nitrate supplementation enhances recovery following exercise
	Chronic supplementation (i.e. administration of nitrate over several days/ weeks)	insufficient evidence	insufficient evidence	insufficient evidence	insufficient evidence	insufficient evidence	yes	insufficient evidence	insufficient evidence	insufficient evidence	insufficient evidence	insufficient evidence	no	1	1	10	Accept group consensus at Round 2 - Insufficient evidence
Training adaptations
36	Dietary nitrate supplementation consumed ''out of competition'' enhances adaptations to moderate-intensity continuous training in normoxia
	Acute supplementation (i.e. administration of a single, one-off nitrate supplement)	insufficient evidence	insufficient evidence	no	insufficient evidence	insufficient evidence	insufficient evidence	insufficient evidence	insufficient evidence	insufficient evidence	insufficient evidence	insufficient evidence	insufficient evidence	0	1	11	Accept group consensus at Round 2 - Insufficient evidence
37	Dietary nitrate supplementation consumed ''out of competition'' enhances adaptations to moderate-intensity continuous training in hypoxia
	Acute supplementation (i.e. administration of a single, one-off nitrate supplement)	insufficient evidence	insufficient evidence	no	insufficient evidence	insufficient evidence	yes	insufficient evidence	insufficient evidence	insufficient evidence	insufficient evidence	insufficient evidence	insufficient evidence	1	1	10	Accept group consensus at Round 2 - Insufficient evidence
38	Dietary nitrate supplementation consumed ''out of competition'' enhances adaptations to high-intensity intermittent training in normoxia
	Acute supplementation (i.e. administration of a single, one-off nitrate supplement)	insufficient evidence	no	no	insufficient evidence	insufficient evidence	insufficient evidence	insufficient evidence	insufficient evidence	insufficient evidence	insufficient evidence	insufficient evidence	insufficient evidence	0	2	10	Accept group consensus at Round 2 - Insufficient evidence
	Chronic supplementation (i.e. administration of nitrate over several days/ weeks)	insufficient evidence	yes	yes	insufficient evidence	insufficient evidence	insufficient evidence	insufficient evidence	insufficient evidence	insufficient evidence	insufficient evidence	insufficient evidence	insufficient evidence	2	0	10	Accept group consensus at Round 2 - Insufficient evidence
39	Dietary nitrate supplementation consumed ''out of competition'' enhances adaptations to high-intensity intermittent training in hypoxia
	Acute supplementation (i.e. administration of a single, one-off nitrate supplement)	insufficient evidence	insufficient evidence	no	insufficient evidence	insufficient evidence	insufficient evidence	insufficient evidence	insufficient evidence	insufficient evidence	insufficient evidence	insufficient evidence	insufficient evidence	0	1	11	Accept group consensus at Round 2 - Insufficient evidence
Environmental conditions
42	Dietary nitrate supplementation is ergogenic during exercise in moderate simulated altitude/ normobaric hypoxia (1500 - 2500 m)
	Acute supplementation (i.e. administration of a single, one-off nitrate supplement)	insufficient evidence	yes	insufficient evidence	insufficient evidence	insufficient evidence	yes	insufficient evidence	insufficient evidence	insufficient evidence	insufficient evidence	insufficient evidence	insufficient evidence	2	0	10	Accept group consensus at Round 2 - Insufficient evidence
43	Dietary nitrate supplementation is ergogenic during exercise in high simulated altitude/ normobaric hypoxia (> 2500 m)
	Acute supplementation (i.e. administration of a single, one-off nitrate supplement)	insufficient evidence	yes	insufficient evidence	insufficient evidence	insufficient evidence	yes	insufficient evidence	insufficient evidence	insufficient evidence	insufficient evidence	insufficient evidence	insufficient evidence	2	0	10	Accept group consensus at Round 2 - Insufficient evidence
44	Dietary nitrate supplementation is ergogenic during exercise in moderate terrestrial altitude/ hypobaric hypoxia (1500 - 2500 m)
	Acute supplementation (i.e. administration of a single, one-off nitrate supplement)	insufficient evidence	insufficient evidence	insufficient evidence	insufficient evidence	insufficient evidence	yes	insufficient evidence	insufficient evidence	insufficient evidence	insufficient evidence	insufficient evidence	insufficient evidence	1	0	11	Accept group consensus at Round 2 - Insufficient evidence
	Chronic supplementation (i.e. administration of nitrate over several days/ weeks)	insufficient evidence	insufficient evidence	insufficient evidence	insufficient evidence	insufficient evidence	yes	insufficient evidence	insufficient evidence	insufficient evidence	insufficient evidence	insufficient evidence	insufficient evidence	1	0	11	Accept group consensus at Round 2 - Insufficient evidence
45	Dietary nitrate supplementation is ergogenic during exercise in high terrestrial altitude/ hypobaric hypoxia (> 2500 m)
	Acute supplementation (i.e. administration of a single, one-off nitrate supplement)	insufficient evidence	insufficient evidence	insufficient evidence	insufficient evidence	insufficient evidence	yes	insufficient evidence	insufficient evidence	insufficient evidence	insufficient evidence	insufficient evidence	insufficient evidence	1	0	11	Accept group consensus at Round 2 - Insufficient evidence
	Chronic supplementation (i.e. administration of nitrate over several days/ weeks)	insufficient evidence	insufficient evidence	insufficient evidence	insufficient evidence	insufficient evidence	yes	insufficient evidence	insufficient evidence	insufficient evidence	insufficient evidence	insufficient evidence	insufficient evidence	1	0	11	Accept group consensus at Round 2 - Insufficient evidence
Population
Age
52	The ergogenic effects of nitrate are greater in younger adults (18-40 years) compared with older adults (> 65 years)	insufficient evidence	insufficient evidence	insufficient evidence	insufficient evidence	insufficient evidence	insufficient evidence	insufficient evidence	insufficient evidence	insufficient evidence	insufficient evidence	no	insufficient evidence	0	1	11	Accept group consensus at Round 2 - Insufficient evidence
53	The ergogenic effects of nitrate are greater in older adults (> 65 years) compared with younger adults (18-40 years)	insufficient evidence	insufficient evidence	insufficient evidence	insufficient evidence	insufficient evidence	insufficient evidence	insufficient evidence	insufficient evidence	insufficient evidence	insufficient evidence	yes	insufficient evidence	1	0	11	Accept group consensus at Round 2 - Insufficient evidence
54	The ergogenic effects of nitrate are equal in younger adults (18-40 years) and older adults (> 65 years)	insufficient evidence	insufficient evidence	insufficient evidence	insufficient evidence	insufficient evidence	insufficient evidence	insufficient evidence	insufficient evidence	insufficient evidence	insufficient evidence	no	insufficient evidence	0	1	11	Accept group consensus at Round 2 - Insufficient evidence
Health status
57	Dietary nitrate is ergogenic in individuals with a pulmonary disease (e.g. COPD)
	Acute supplementation (i.e. administration of a single, one-off nitrate supplement)	insufficient evidence	insufficient evidence	insufficient evidence	insufficient evidence	insufficient evidence	insufficient evidence	insufficient evidence	insufficient evidence	insufficient evidence	insufficient evidence	insufficient evidence	insufficient evidence	0	0	12	Accept group consensus at Round 2 - Insufficient evidence
58	Dietary nitrate is ergogenic in individuals with a metabolic desease (e.g. diabetes)
	Chronic supplementation (i.e. administration of nitrate over several days/ weeks)	insufficient evidence	insufficient evidence	insufficient evidence	insufficient evidence	insufficient evidence	insufficient evidence	insufficient evidence	insufficient evidence	insufficient evidence	insufficient evidence	no	insufficient evidence	0	1	11	Accept group consensus at Round 2 - Insufficient evidence
Supplementation strategy
Dose
62	The dose of dietary nitrate consumed should be normalised to body weight (e.g. mg/kg or mmol/kg) for all individuals rather than prescribing absolute doses	insufficient evidence	insufficient evidence	no	insufficient evidence	insufficient evidence	yes	insufficient evidence	insufficient evidence	insufficient evidence	insufficient evidence	insufficient evidence	insufficient evidence	1	1	10	Accept group consensus at Round 2 - Insufficient evidence
65	The amount of supplemental nitrate needs to be modified according to fitness to elicit an ergogenic effect	insufficient evidence	insufficient evidence	insufficient evidence	insufficient evidence	insufficient evidence	yes	insufficient evidence	insufficient evidence	insufficient evidence	insufficient evidence	insufficient evidence	insufficient evidence	1	0	11	Accept group consensus at Round 2 - Insufficient evidence
66	Healthy and clinical populations require the same amount of supplemental nitrate to elicit an ergogenic effect	insufficient evidence	insufficient evidence	insufficient evidence	insufficient evidence	insufficient evidence	no	insufficient evidence	insufficient evidence	insufficient evidence	insufficient evidence	insufficient evidence	insufficient evidence	0	1	11	Accept group consensus at Round 2 - Insufficient evidence
Timing
68	Acute supplementation (i.e. administration of a single, one-off nitrate supplement) is ergogenic when provided:
	During exercise	insufficient evidence	insufficient evidence	insufficient evidence	insufficient evidence	insufficient evidence	insufficient evidence	insufficient evidence	insufficient evidence	insufficient evidence	insufficient evidence	insufficient evidence	insufficient evidence	0	0	12	Accept group consensus at Round 2 - Insufficient evidence
69	The ergogenic effects of acute nitrate supplementation are diminished when individuals chronically ingest high quantities of nitrate (via supplementation or diet)	insufficient evidence	insufficient evidence	no	insufficient evidence	no	insufficient evidence	insufficient evidence	insufficient evidence	insufficient evidence	insufficient evidence	insufficient evidence	insufficient evidence	0	2	10	Accept group consensus at Round 2 - Insufficient evidence
Form
71	Dietary nitrate is ergogenic when provided in the following forms:
	Gels	insufficient evidence	insufficient evidence	insufficient evidence	insufficient evidence	insufficient evidence	yes	insufficient evidence	insufficient evidence	insufficient evidence	insufficient evidence	insufficient evidence		1	0	10	Accept group consensus at Round 2 - Insufficient evidence
Physiological effects
76	Dietary nitrate supplementation improves mitochondrial efficiency during exercise
	Acute supplementation (i.e. administration of a single, one-off nitrate supplement)	insufficient evidence	insufficient evidence	insufficient evidence	insufficient evidence	insufficient evidence	insufficient evidence	insufficient evidence	insufficient evidence	insufficient evidence	insufficient evidence	yes	insufficient evidence	1	0	11	Accept group consensus at Round 2 - Insufficient evidence
Muscle contractile proprerties
77	Dietary nitrate improves maximal voluntary contractile force production
	Acute supplementation (i.e. administration of a single, one-off nitrate supplement)	insufficient evidence	yes	yes	insufficient evidence	insufficient evidence	insufficient evidence	insufficient evidence	insufficient evidence	insufficient evidence	insufficient evidence	insufficient evidence	insufficient evidence	2	0	10	Accept group consensus at Round 2 - Insufficient evidence
	Chronic supplementation (i.e. administration of nitrate over several days/ weeks)	insufficient evidence	yes	insufficient evidence	insufficient evidence	insufficient evidence	insufficient evidence	insufficient evidence	insufficient evidence	insufficient evidence	insufficient evidence	insufficient evidence	insufficient evidence	1	0	11	Accept group consensus at Round 2 - Insufficient evidence
79	Dietary nitrate improves involuntary submaximal muscle force production (e.g. after tetanic stimulations)
	Chronic supplementation (i.e. administration of nitrate over several days/ weeks)	insufficient evidence	yes	insufficient evidence	yes	insufficient evidence	insufficient evidence	insufficient evidence	insufficient evidence	insufficient evidence	insufficient evidence	insufficient evidence	insufficient evidence	2	0	10	Accept group consensus at Round 2 - Insufficient evidence
80	Dietary nitrate modulates Ca2+ handling at skeletal muscle level
	Acute supplementation (i.e. administration of a single, one-off nitrate supplement)	insufficient evidence	insufficient evidence	insufficient evidence	insufficient evidence	insufficient evidence	insufficient evidence	insufficient evidence	insufficient evidence	insufficient evidence	insufficient evidence	yes	insufficient evidence	1	0	11	Accept group consensus at Round 2 - Insufficient evidence
Microvascular blood flow
81	Dietary nitrate modulates microvascular blood flow of type I muscle fibers during exercise
	Chronic supplementation (i.e. administration of nitrate over several days/ weeks)	insufficient evidence	insufficient evidence	insufficient evidence	insufficient evidence	insufficient evidence	insufficient evidence	insufficient evidence	insufficient evidence	insufficient evidence	insufficient evidence	no	insufficient evidence	0	1	11	Accept group consensus at Round 2 - Insufficient evidence
82	Dietary nitrate modulates microvascular blood flow of type II muscle fibers during exercise
	Acute supplementation (i.e. administration of a single, one-off nitrate supplement)	insufficient evidence	yes	insufficient evidence	insufficient evidence	insufficient evidence	insufficient evidence	insufficient evidence	insufficient evidence	insufficient evidence	insufficient evidence	yes	insufficient evidence	2	0	10	Accept group consensus at Round 2 - Insufficient evidence
Fractional oxygen extraction of skeletal muscle
83	Dietary nitrate modulates fractional oxygen extraction at a skeletal muscle level during exercise
	Acute supplementation (i.e. administration of a single, one-off nitrate supplement)	insufficient evidence	Insufficient evidence	insufficient evidence	insufficient evidence	insufficient evidence	insufficient evidence	insufficient evidence	insufficient evidence	insufficient evidence	insufficient evidence	yes	insufficient evidence	1	0	11	Accept group consensus at Round 2 - Insufficient evidence
Cerebral blood flow and cognitive function
84	Dietary nitrate modulates cerebral blood flow/ oxygenation at rest
	Acute supplementation (i.e. administration of a single, one-off nitrate supplement)	insufficient evidence	insufficient evidence	insufficient evidence	insufficient evidence	insufficient evidence	insufficient evidence	insufficient evidence	insufficient evidence	insufficient evidence	insufficient evidence	insufficient evidence	insufficient evidence	0	0	12	Accept group consensus at Round 2 - Insufficient evidence
	Chronic supplementation (i.e. administration of nitrate over several days/ weeks)	insufficient evidence	yes	yes	insufficient evidence	insufficient evidence	insufficient evidence	insufficient evidence	insufficient evidence	insufficient evidence	insufficient evidence	insufficient evidence	insufficient evidence	2	0	10	Accept group consensus at Round 2 - Insufficient evidence
85	Dietary nitrate modulates cerebral blood flow/ oxygenation during exercise
	Acute supplementation (i.e. administration of a single, one-off nitrate supplement)	insufficient evidence	insufficient evidence	insufficient evidence	insufficient evidence	insufficient evidence	insufficient evidence	insufficient evidence	insufficient evidence	insufficient evidence	insufficient evidence	insufficient evidence	insufficient evidence	0	0	12	Accept group consensus at Round 2 - Insufficient evidence
	Chronic supplementation (i.e. administration of nitrate over several days/ weeks)	insufficient evidence	insufficient evidence	insufficient evidence	insufficient evidence	insufficient evidence	insufficient evidence	insufficient evidence	insufficient evidence	insufficient evidence	insufficient evidence	insufficient evidence	insufficient evidence	0	0	12	Accept group consensus at Round 2 - Insufficient evidence
86	Dietary nitrate modulates cerebral blood flow/ oxygenation during cognitive tasks
	Acute supplementation (i.e. administration of a single, one-off nitrate supplement)	insufficient evidence	insufficient evidence	insufficient evidence	insufficient evidence	insufficient evidence	insufficient evidence	insufficient evidence	insufficient evidence	insufficient evidence	insufficient evidence	insufficient evidence	insufficient evidence	0	0	12	Accept group consensus at Round 2 - Insufficient evidence
	Chronic supplementation (i.e. administration of nitrate over several days/ weeks)	insufficient evidence	insufficient evidence	insufficient evidence	insufficient evidence	insufficient evidence	insufficient evidence	insufficient evidence	insufficient evidence	insufficient evidence	insufficient evidence	insufficient evidence	insufficient evidence	0	0	12	Accept group consensus at Round 2 - Insufficient evidence
87	Dietary nitrate improves cognitive function at rest
	Acute supplementation (i.e. administration of a single, one-off nitrate supplement)	insufficient evidence	yes	insufficient evidence	insufficient evidence	insufficient evidence	insufficient evidence	insufficient evidence	insufficient evidence	insufficient evidence	insufficient evidence	insufficient evidence	insufficient evidence	1	0	11	Accept group consensus at Round 2 - Insufficient evidence
	Chronic supplementation (i.e. administration of nitrate over several days/ weeks)	insufficient evidence	yes	insufficient evidence	insufficient evidence	insufficient evidence	insufficient evidence	insufficient evidence	insufficient evidence	insufficient evidence	insufficient evidence	insufficient evidence	insufficient evidence	1	0	11	Accept group consensus at Round 2 - Insufficient evidence
88	Dietary nitrate improves cognitive function during exercise
	Acute supplementation (i.e. administration of a single, one-off nitrate supplement)	insufficient evidence	insufficient evidence	insufficient evidence	insufficient evidence	insufficient evidence	insufficient evidence	insufficient evidence	insufficient evidence	insufficient evidence	insufficient evidence	insufficient evidence	insufficient evidence	0	0	12	Accept group consensus at Round 2 - Insufficient evidence
	Chronic supplementation (i.e. administration of nitrate over several days/ weeks)	insufficient evidence	yes	insufficient evidence	insufficient evidence	insufficient evidence	insufficient evidence	insufficient evidence	insufficient evidence	insufficient evidence	insufficient evidence	insufficient evidence	insufficient evidence	1	0	11	Accept group consensus at Round 2 - Insufficient evidence
Microbiota
89	Dietary nitrate supplementation modulates the oral microbiota
	Acute supplementation (i.e. administration of a single, one-off nitrate supplement)	insufficient evidence	insufficient evidence	insufficient evidence	insufficient evidence	insufficient evidence	insufficient evidence	insufficient evidence	insufficient evidence	insufficient evidence	insufficient evidence	insufficient evidence	insufficient evidence	0	0	12	Accept group consensus at Round 2 - Insufficient evidence
90	Dietary nitrate supplementation modulates the gut microbiota
	Chronic supplementation (i.e. administration of nitrate over several days/ weeks)	insufficient evidence	insufficient evidence	insufficient evidence	insufficient evidence	insufficient evidence	yes	yes	insufficient evidence	insufficient evidence	insufficient evidence	insufficient evidence	insufficient evidence	2	0	10	Accept group consensus at Round 2 - Insufficient evidence
Safety and toxicity
Environment
101	Dietary nitrate increases risk of acute mountain sickness (AMS) prior to/ during exercise at high altitude (> 2500 m)
	Acute supplementation (i.e. administration of a single, one-off nitrate supplement)	insufficient evidence	insufficient evidence	insufficient evidence	no	insufficient evidence	insufficient evidence	insufficient evidence	insufficient evidence	insufficient evidence	insufficient evidence	no	insufficient evidence	0	2	10	Accept group consensus at Round 2 - Insufficient evidence
	Chronic supplementation (i.e. administration of nitrate over several days/ weeks)	insufficient evidence	insufficient evidence	insufficient evidence	no	insufficient evidence	insufficient evidence	insufficient evidence	insufficient evidence	insufficient evidence	insufficient evidence	no	insufficient evidence	0	2	10	Accept group consensus at Round 2 - Insufficient evidence
103	Dietary nitrate increases the risk of hypothermia prior to/ during exercise in the cold (< 5°C)
	Acute supplementation (i.e. administration of a single, one-off nitrate supplement)	insufficient evidence	insufficient evidence	insufficient evidence	insufficient evidence	insufficient evidence	insufficient evidence	insufficient evidence	insufficient evidence	insufficient evidence	insufficient evidence	insufficient evidence	insufficient evidence	0	0	12	Accept group consensus at Round 2 - Insufficient evidence
	Chronic supplementation (i.e. administration of nitrate over several days/ weeks)	insufficient evidence	insufficient evidence	insufficient evidence	insufficient evidence	insufficient evidence	insufficient evidence	insufficient evidence	insufficient evidence	insufficient evidence	insufficient evidence	insufficient evidence	insufficient evidence	0	0	12	Accept group consensus at Round 2 - Insufficient evidence
	Statements for which >80% of the panel in Round 2 voted that there was 'insufficient evidence' to agree or disagree with the statement
		Round 3 votes												Round 3 voting summary
		1	2	3	4	5	6	7	8	9	10	11	12
Statement number	Statement													Total 'Yes'	Total 'No'	Total 'IE'	Decision	New statement (if caveat/ change added in R3)
Activity
Running performance
2	Dietary nitrate supplementation is ergogenic for long-distance running performance (e.g. 10,000 m - marathon)
	Chronic supplementation (i.e. administration of nitrate over several days/ weeks)	IE	YES	IE	IE	IE	YES	IE	IE	IE	IE	IE	IE	2	0	10	Accept consensus as IE	N/A
Population
56	Dietary nitrate is ergogenic in individuals with a cardiovascular disease (e.g. CHF, PAD)
	Acute supplementation (i.e. administration of a single, one-off nitrate supplement)	IE	IE	IE	IE	IE	IE	IE	IE	IE	IE	YES	IE	1	0	11	Accepted consensus as IE	N/A
								(Don't know enough)
Supplementation strategy
Acute vs chronic
68	Acute supplementation (i.e. administration of a single, one-off nitrate supplement) is ergogenic when provided:
	4-6 hours prior to the performance test	IE	YES	IE	IE	IE	IE	IE	IE	IE	IE	YES	IE	2	0	10	Accepted consensus as IE	Acute supplementation (i.e. administration of a single, one-off nitrate supplement) is ergogenic when provided: 4-6 hours prior to the performance test
Physiological effects
Mitochondrial function
75	Dietary nitrate supplementation improves mitochondrial efficiency at rest
	Acute supplementation (i.e. administration of a single, one-off nitrate supplement)	IE	NO	IE	IE	IE	IE	IE	IE	IE	IE	IE	NO	0	2	10	Accepted consensus as IE	N/A
76	Dietary nitrate supplementation improves mitochondrial efficiency during exercise
	Chronic supplementation (i.e. administration of nitrate over several days/ weeks)	IE	IE	IE	IE	IE	IE	IE	IE	IE	IE	IE	IE	0	0	10	Accept consensus as IE	N/A
Muscle contractile proprerties
78	Dietary nitrate improves maximal force production
	Chronic supplementation (i.e. administration of nitrate over several days/ weeks)	IE	YES	IE	IE	IE	IE (I don't know enough)	IE	IE	IE	IE	IE	IE	1	0	11	Accept consensus as IE	Dietary nitrate improves maximal force production
											(Doesn't know enough)
Responders vs. non-responders
93	The physiological effects of dietary nitrate are reliable, with individuals consistently responding in the same way to supplementation	IE	IE	IE	IE	IE	IE	IE	IE	IE	IE	IE	IE	0	0	12	Consensus accepted as IE	N/A

## Sheet: Delphi study round 2 statements
														Round 2 voting summary
Statement number	Statement	1	2	3	4	5	6	7	8	9	10	11	12	Total 'Yes'	Total 'No'	Total 'insufficient evidence'	Decision
Activity
Running performance
1	Dietary nitrate supplementation is ergogenic for ultra-endurance running performance (e.g. > marathon distance)
	Acute supplementation (i.e. administration of a single, one-off nitrate supplement)	insufficient evidence	insufficient evidence	insufficient evidence	insufficient evidence	insufficient evidence	insufficient evidence	insufficient evidence	insufficient evidence	insufficient evidence	insufficient evidence	no	insufficient evidence	0	1	11	Accept group consensus at Round 2 - Insufficient evidence
	Chronic supplementation (i.e. administration of nitrate over several days/ weeks)	insufficient evidence	insufficient evidence	insufficient evidence	insufficient evidence	insufficient evidence	yes	insufficient evidence	insufficient evidence	insufficient evidence	insufficient evidence	no	insufficient evidence	1	1	10	Accept group consensus at Round 2 - Insufficient evidence
2	Dietary nitrate supplementation is ergogenic for long-distance running performance (e.g. 10,000 m - marathon)
	Acute supplementation (i.e. administration of a single, one-off nitrate supplement)	insufficient evidence	yes	insufficient evidence	insufficient evidence	insufficient evidence	insufficient evidence	insufficient evidence	insufficient evidence	insufficient evidence	insufficient evidence	no	insufficient evidence	1	1	10	Accept group consensus at Round 2 - Insufficient evidence
	Chronic supplementation (i.e. administration of nitrate over several days/ weeks)	insufficient evidence	yes	insufficient evidence	insufficient evidence	insufficient evidence	yes	insufficient evidence	insufficient evidence	insufficient evidence	insufficient evidence	no	insufficient evidence	2	1	9	Move to Round 3
3	Dietary nitrate supplementation is ergogenic for middle-distance running performance (e.g. 800 - 5000 m)
	Acute supplementation (i.e. administration of a single, one-off nitrate supplement)	insufficient evidence	yes	insufficient evidence	insufficient evidence	insufficient evidence	insufficient evidence	insufficient evidence	insufficient evidence	insufficient evidence	insufficient evidence	no	insufficient evidence	1	1	10	Accept group consensus at Round 2 - Insufficient evidence
	Chronic supplementation (i.e. administration of nitrate over several days/ weeks)	insufficient evidence	yes	insufficient evidence	insufficient evidence	yes	insufficient evidence	insufficient evidence	insufficient evidence	insufficient evidence	insufficient evidence	no	insufficient evidence	2	1	9	Move to Round 3
5	Dietary nitrate supplementation is ergogenic for intermittent running performance (e.g. Yo-Yo or multi-stage fitness test)
	Acute supplementation (i.e. administration of a single, one-off nitrate supplement)	insufficient evidence	yes	insufficient evidence	insufficient evidence	insufficient evidence	insufficient evidence	insufficient evidence	insufficient evidence	insufficient evidence	insufficient evidence	insufficient evidence	insufficient evidence	1	0	11	Accept group consensus at Round 2 - Insufficient evidence
	Chronic supplementation (i.e. administration of nitrate over several days/ weeks)	insufficient evidence	yes	yes	yes	yes	yes	insufficient evidence	yes	insufficient evidence	insufficient evidence	insufficient evidence	insufficient evidence	6	0	6	Remove statement - consensus not reached (<9/12 / <75% agreement at R2)
Cycling performance
6	Dietary nitrate supplementation is ergogenic for a multi-day stage cycling race (e.g. cycle touring or grand tour event such as Tour de France)
	Acute supplementation (i.e. administration of a single, one-off nitrate supplement)	insufficient evidence	insufficient evidence	insufficient evidence	insufficient evidence	insufficient evidence	insufficient evidence	insufficient evidence	insufficient evidence	insufficient evidence	insufficient evidence	no	insufficient evidence	0	1	11	Accept group consensus at Round 2 - Insufficient evidence
	Chronic supplementation (i.e. administration of nitrate over several days/ weeks)	insufficient evidence	insufficient evidence	insufficient evidence	insufficient evidence	insufficient evidence	yes	insufficient evidence	insufficient evidence	insufficient evidence	insufficient evidence	no	insufficient evidence	1	1	10	Accept group consensus at Round 2 - Insufficient evidence
7	Dietary nitrate supplementation is ergogenic for cycling performance lasting > 2 hours
	Acute supplementation (i.e. administration of a single, one-off nitrate supplement)	insufficient evidence	insufficient evidence	insufficient evidence	insufficient evidence	insufficient evidence	insufficient evidence	insufficient evidence	insufficient evidence	insufficient evidence	insufficient evidence	no	insufficient evidence	0	1	11	Accept group consensus at Round 2 - Insufficient evidence
	Chronic supplementation (i.e. administration of nitrate over several days/ weeks)	insufficient evidence	insufficient evidence	insufficient evidence	insufficient evidence	insufficient evidence	yes	insufficient evidence	insufficient evidence	insufficient evidence	insufficient evidence	no	insufficient evidence	1	1	10	Accept group consensus at Round 2 - Insufficient evidence
8	Dietary nitrate supplementation is ergogenic for cycling performance lasting 1 - 2 hours
	Acute supplementation (i.e. administration of a single, one-off nitrate supplement)	insufficient evidence	insufficient evidence	insufficient evidence	insufficient evidence	insufficient evidence	insufficient evidence	insufficient evidence	insufficient evidence	insufficient evidence	insufficient evidence	no	insufficient evidence	0	1	11	Accept group consensus at Round 2 - Insufficient evidence
	Chronic supplementation (i.e. administration of nitrate over several days/ weeks)	insufficient evidence	insufficient evidence	insufficient evidence	insufficient evidence	insufficient evidence	insufficient evidence	insufficient evidence	insufficient evidence	insufficient evidence	insufficient evidence	no	insufficient evidence	0	1	11	Accept group consensus at Round 2 - Insufficient evidence
9	Dietary nitrate supplementation is ergogenic for cycling performance lasting 30 mins - 1 hour
	Acute supplementation (i.e. administration of a single, one-off nitrate supplement)	insufficient evidence	yes	insufficient evidence	insufficient evidence	insufficient evidence	insufficient evidence	insufficient evidence	insufficient evidence	insufficient evidence	insufficient evidence	no	insufficient evidence	1	1	10	Accept group consensus at Round 2 - Insufficient evidence
	Chronic supplementation (i.e. administration of nitrate over several days/ weeks)	insufficient evidence	yes	insufficient evidence	insufficient evidence	yes	insufficient evidence	insufficient evidence	insufficient evidence	insufficient evidence	insufficient evidence	no	insufficient evidence	2	1	9	Move to Round 3
10	Dietary nitrate supplementation is ergogenic for cycling performance lasting 5 - 30 mins
	Acute supplementation (i.e. administration of a single, one-off nitrate supplement)	insufficient evidence	yes	insufficient evidence	insufficient evidence	yes	insufficient evidence	insufficient evidence	yes	insufficient evidence	insufficient evidence	insufficient evidence	insufficient evidence	3	0	9	Move to Round 3
	Chronic supplementation (i.e. administration of nitrate over several days/ weeks)	insufficient evidence	yes	yes	insufficient evidence	yes	insufficient evidence	insufficient evidence	yes	insufficient evidence	insufficient evidence	insufficient evidence	insufficient evidence	4	0	8	Remove statement - consensus not reached (<9/12 / <75% agreement at R2)
11	Dietary nitrate supplementation is ergogenic for sprint cycling performance (e.g. 5 secs - 5 mins)
	Acute supplementation (i.e. administration of a single, one-off nitrate supplement)	insufficient evidence	yes	insufficient evidence	insufficient evidence	insufficient evidence	insufficient evidence	insufficient evidence	yes	insufficient evidence	insufficient evidence	insufficient evidence	insufficient evidence	2	0	10	Accept group consensus at Round 2 - Insufficient evidence
	Chronic supplementation (i.e. administration of nitrate over several days/ weeks)	insufficient evidence	yes	yes	insufficient evidence	yes	insufficient evidence	insufficient evidence	yes	insufficient evidence	insufficient evidence	insufficient evidence	insufficient evidence	4	0	8	Remove statement - consensus not reached (<9/12 / <75% agreement at R2)
12	Dietary nitrate supplementation is ergogenic for intermittent cycling performance (e.g. repeated 5 sec - 1 min efforts)
	Acute supplementation (i.e. administration of a single, one-off nitrate supplement)	insufficient evidence	yes	insufficient evidence	insufficient evidence	insufficient evidence	insufficient evidence	insufficient evidence	yes	insufficient evidence	insufficient evidence	insufficient evidence	insufficient evidence	2	0	10	Accept group consensus at Round 2 - Insufficient evidence
	Chronic supplementation (i.e. administration of nitrate over several days/ weeks)	insufficient evidence	yes	yes	insufficient evidence	yes	insufficient evidence	insufficient evidence	yes	insufficient evidence	insufficient evidence	insufficient evidence	insufficient evidence	4	0	8	Remove statement - consensus not reached (<9/12 / <75% agreement at R2)
15	Dietary nitrate supplementation is ergogenic for middle-distance pool swimming performance (e.g. 200 - 400 m)
	Acute supplementation (i.e. administration of a single, one-off nitrate supplement)	insufficient evidence	insufficient evidence	insufficient evidence	insufficient evidence	insufficient evidence	insufficient evidence	insufficient evidence	insufficient evidence	insufficient evidence	insufficient evidence	insufficient evidence	insufficient evidence	0	0	12	Accept group consensus at Round 2 - Insufficient evidence
Triathlon performance
17	Dietary nitrate supplementation is ergogenic for Ironman-distance triathlon performance
	Acute supplementation (i.e. administration of a single, one-off nitrate supplement)	insufficient evidence	insufficient evidence	insufficient evidence	insufficient evidence	insufficient evidence	insufficient evidence	insufficient evidence	insufficient evidence	insufficient evidence	insufficient evidence	insufficient evidence	insufficient evidence	0	0	12	Accept group consensus at Round 2 - Insufficient evidence
	Chronic supplementation (i.e. administration of nitrate over several days/ weeks)	insufficient evidence	insufficient evidence	insufficient evidence	insufficient evidence	insufficient evidence	insufficient evidence	insufficient evidence	insufficient evidence	insufficient evidence	insufficient evidence	insufficient evidence	insufficient evidence	0	0	12	Accept group consensus at Round 2 - Insufficient evidence
18	Dietary nitrate supplementation is ergogenic for half-Ironman-distance triathlon performance
	Acute supplementation (i.e. administration of a single, one-off nitrate supplement)	insufficient evidence	insufficient evidence	insufficient evidence	insufficient evidence	insufficient evidence	insufficient evidence	insufficient evidence	insufficient evidence	insufficient evidence	insufficient evidence	insufficient evidence	insufficient evidence	0	0	12	Accept group consensus at Round 2 - Insufficient evidence
	Chronic supplementation (i.e. administration of nitrate over several days/ weeks)	insufficient evidence	insufficient evidence	insufficient evidence	insufficient evidence	insufficient evidence	insufficient evidence	insufficient evidence	insufficient evidence	insufficient evidence	insufficient evidence	insufficient evidence	insufficient evidence	0	0	12	Accept group consensus at Round 2 - Insufficient evidence
19	Dietary nitrate supplementation is ergogenic for Olympic-distance triathlon performance
	Acute supplementation (i.e. administration of a single, one-off nitrate supplement)	insufficient evidence	insufficient evidence	insufficient evidence	insufficient evidence	insufficient evidence	insufficient evidence	insufficient evidence	insufficient evidence	insufficient evidence	insufficient evidence	insufficient evidence	insufficient evidence	0	0	12	Accept group consensus at Round 2 - Insufficient evidence
	Chronic supplementation (i.e. administration of nitrate over several days/ weeks)	insufficient evidence	insufficient evidence	insufficient evidence	insufficient evidence	insufficient evidence	insufficient evidence	insufficient evidence	insufficient evidence	insufficient evidence	insufficient evidence	insufficient evidence	insufficient evidence	0	0	12	Accept group consensus at Round 2 - Insufficient evidence
Cross-country skiing performance
21	Dietary nitrate supplementation is ergogenic for Iong-distance cross-country skiing performance (> 40 km)
	Acute supplementation (i.e. administration of a single, one-off nitrate supplement)	insufficient evidence	insufficient evidence	insufficient evidence	insufficient evidence	insufficient evidence	insufficient evidence	insufficient evidence	insufficient evidence	insufficient evidence	insufficient evidence	insufficient evidence	insufficient evidence	0	0	12	Accept group consensus at Round 2 - Insufficient evidence
	Chronic supplementation (i.e. administration of nitrate over several days/ weeks)	insufficient evidence	insufficient evidence	insufficient evidence	insufficient evidence	insufficient evidence	insufficient evidence	insufficient evidence	insufficient evidence	insufficient evidence	insufficient evidence	insufficient evidence	insufficient evidence	0	0	12	Accept group consensus at Round 2 - Insufficient evidence
22	Dietary nitrate supplementation is ergogenic for medium-distance cross-country skiing performance (5-40 km)
	Acute supplementation (i.e. administration of a single, one-off nitrate supplement)	insufficient evidence	insufficient evidence	insufficient evidence	insufficient evidence	insufficient evidence	insufficient evidence	insufficient evidence	insufficient evidence	insufficient evidence	insufficient evidence	insufficient evidence	insufficient evidence	0	0	12	Accept group consensus at Round 2 - Insufficient evidence
23	Dietary nitrate supplementation is ergogenic for short-distance/sprint (including repeated sprints) cross-country skiing performance (< 5 km)
	Acute supplementation (i.e. administration of a single, one-off nitrate supplement)	insufficient evidence	insufficient evidence	insufficient evidence	insufficient evidence	insufficient evidence	insufficient evidence	insufficient evidence	insufficient evidence	insufficient evidence	insufficient evidence	insufficient evidence	insufficient evidence	0	0	12	Accept group consensus at Round 2 - Insufficient evidence
Invasion sports performance
26	Dietary nitrate supplementation is ergogenic for invasion sports performance (e.g., football codes, hockey, netball, basketball)
	Acute supplementation (i.e. administration of a single, one-off nitrate supplement)	insufficient evidence	yes	insufficient evidence	insufficient evidence	insufficient evidence	insufficient evidence	insufficient evidence	insufficient evidence	insufficient evidence	insufficient evidence	insufficient evidence	insufficient evidence	1	0	11	Accept group consensus at Round 2 - Insufficient evidence
	Chronic supplementation (i.e. administration of nitrate over several days/ weeks)	insufficient evidence	yes	yes	insufficient evidence	insufficient evidence	insufficient evidence	insufficient evidence	insufficient evidence	insufficient evidence	insufficient evidence	insufficient evidence	insufficient evidence	2	0	10	Accept group consensus at Round 2 - Insufficient evidence
Free-diving/ apnea performance
31	Dietary nitrate supplementation is ergogenic for free-diving/ apnea performance
	Acute supplementation (i.e. administration of a single, one-off nitrate supplement)	insufficient evidence	insufficient evidence	insufficient evidence	insufficient evidence	insufficient evidence	insufficient evidence	insufficient evidence	insufficient evidence	insufficient evidence	insufficient evidence	insufficient evidence	insufficient evidence	0	0	12	Accept group consensus at Round 2 - Insufficient evidence
Recovery
35	Dietary nitrate supplementation enhances recovery following exercise
	Acute supplementation (i.e. administration of a single, one-off nitrate supplement)	no	insufficient evidence	no	insufficient evidence	insufficient evidence	yes	insufficient evidence	no	insufficient evidence	insufficient evidence	insufficient evidence	no	1	4	7	Remove statement - consensus not reached (<9/12 / <75% agreement at R2)
	Chronic supplementation (i.e. administration of nitrate over several days/ weeks)	insufficient evidence	insufficient evidence	insufficient evidence	insufficient evidence	insufficient evidence	yes	insufficient evidence	insufficient evidence	insufficient evidence	insufficient evidence	insufficient evidence	no	1	1	10	Accept group consensus at Round 2 - Insufficient evidence
Training adaptations
36	Dietary nitrate supplementation consumed ''out of competition'' enhances adaptations to moderate-intensity continuous training in normoxia
	Acute supplementation (i.e. administration of a single, one-off nitrate supplement)	insufficient evidence	insufficient evidence	no	insufficient evidence	insufficient evidence	insufficient evidence	insufficient evidence	insufficient evidence	insufficient evidence	insufficient evidence	insufficient evidence	insufficient evidence	0	1	11	Accept group consensus at Round 2 - Insufficient evidence
37	Dietary nitrate supplementation consumed ''out of competition'' enhances adaptations to moderate-intensity continuous training in hypoxia
	Acute supplementation (i.e. administration of a single, one-off nitrate supplement)	insufficient evidence	insufficient evidence	no	insufficient evidence	insufficient evidence	yes	insufficient evidence	insufficient evidence	insufficient evidence	insufficient evidence	insufficient evidence	insufficient evidence	1	1	10	Accept group consensus at Round 2 - Insufficient evidence
38	Dietary nitrate supplementation consumed ''out of competition'' enhances adaptations to high-intensity intermittent training in normoxia
	Acute supplementation (i.e. administration of a single, one-off nitrate supplement)	insufficient evidence	no	no	insufficient evidence	insufficient evidence	insufficient evidence	insufficient evidence	insufficient evidence	insufficient evidence	insufficient evidence	insufficient evidence	insufficient evidence	0	2	10	Accept group consensus at Round 2 - Insufficient evidence
	Chronic supplementation (i.e. administration of nitrate over several days/ weeks)	insufficient evidence	yes	yes	insufficient evidence	insufficient evidence	insufficient evidence	insufficient evidence	insufficient evidence	insufficient evidence	insufficient evidence	insufficient evidence	insufficient evidence	2	0	10	Accept group consensus at Round 2 - Insufficient evidence
39	Dietary nitrate supplementation consumed ''out of competition'' enhances adaptations to high-intensity intermittent training in hypoxia
	Acute supplementation (i.e. administration of a single, one-off nitrate supplement)	insufficient evidence	insufficient evidence	no	insufficient evidence	insufficient evidence	insufficient evidence	insufficient evidence	insufficient evidence	insufficient evidence	insufficient evidence	insufficient evidence	insufficient evidence	0	1	11	Accept group consensus at Round 2 - Insufficient evidence
Environmental conditions
42	Dietary nitrate supplementation is ergogenic during exercise in moderate simulated altitude/ normobaric hypoxia (1500 - 2500 m)
	Acute supplementation (i.e. administration of a single, one-off nitrate supplement)	insufficient evidence	yes	insufficient evidence	insufficient evidence	insufficient evidence	yes	insufficient evidence	insufficient evidence	insufficient evidence	insufficient evidence	insufficient evidence	insufficient evidence	2	0	10	Accept group consensus at Round 2 - Insufficient evidence
	Chronic supplementation (i.e. administration of nitrate over several days/ weeks)	insufficient evidence	yes	yes	insufficient evidence	yes	yes	insufficient evidence	insufficient evidence	insufficient evidence	insufficient evidence	insufficient evidence	insufficient evidence	4	0	8	Remove statement - consensus not reached (<9/12 / <75% agreement at R2)
43	Dietary nitrate supplementation is ergogenic during exercise in high simulated altitude/ normobaric hypoxia (> 2500 m)
	Acute supplementation (i.e. administration of a single, one-off nitrate supplement)	insufficient evidence	yes	insufficient evidence	insufficient evidence	insufficient evidence	yes	insufficient evidence	insufficient evidence	insufficient evidence	insufficient evidence	insufficient evidence	insufficient evidence	2	0	10	Accept group consensus at Round 2 - Insufficient evidence
	Chronic supplementation (i.e. administration of nitrate over several days/ weeks)	yes	yes	yes	insufficient evidence	yes	yes	insufficient evidence	yes	insufficient evidence	insufficient evidence	insufficient evidence	insufficient evidence	6	0	6	Remove statement - consensus not reached (<9/12 / <75% agreement at R2)
44	Dietary nitrate supplementation is ergogenic during exercise in moderate terrestrial altitude/ hypobaric hypoxia (1500 - 2500 m)
	Acute supplementation (i.e. administration of a single, one-off nitrate supplement)	insufficient evidence	insufficient evidence	insufficient evidence	insufficient evidence	insufficient evidence	yes	insufficient evidence	insufficient evidence	insufficient evidence	insufficient evidence	insufficient evidence	insufficient evidence	1	0	11	Accept group consensus at Round 2 - Insufficient evidence
	Chronic supplementation (i.e. administration of nitrate over several days/ weeks)	insufficient evidence	insufficient evidence	insufficient evidence	insufficient evidence	insufficient evidence	yes	insufficient evidence	insufficient evidence	insufficient evidence	insufficient evidence	insufficient evidence	insufficient evidence	1	0	11	Accept group consensus at Round 2 - Insufficient evidence
45	Dietary nitrate supplementation is ergogenic during exercise in high terrestrial altitude/ hypobaric hypoxia (> 2500 m)
	Acute supplementation (i.e. administration of a single, one-off nitrate supplement)	insufficient evidence	insufficient evidence	insufficient evidence	insufficient evidence	insufficient evidence	yes	insufficient evidence	insufficient evidence	insufficient evidence	insufficient evidence	insufficient evidence	insufficient evidence	1	0	11	Accept group consensus at Round 2 - Insufficient evidence
	Chronic supplementation (i.e. administration of nitrate over several days/ weeks)	insufficient evidence	insufficient evidence	insufficient evidence	insufficient evidence	insufficient evidence	yes	insufficient evidence	insufficient evidence	insufficient evidence	insufficient evidence	insufficient evidence	insufficient evidence	1	0	11	Accept group consensus at Round 2 - Insufficient evidence
Population
Aerobic capacity
47	Dietary nitrate is ergogenic in individuals with a VO2peak of 45 - 60 ml/kg/min
	Acute supplementation (i.e. administration of a single, one-off nitrate supplement)	insufficient evidence	yes	insufficient evidence	yes	yes	insufficient evidence	yes	yes	yes	insufficient evidence	insufficient evidence	yes	7	0	5	Remove statement - consensus not reached (<9/12 / <75% agreement at R2)
	Chronic supplementation (i.e. administration of nitrate over several days/ weeks)	yes	yes	yes	yes	yes	insufficient evidence	yes	yes	yes	insufficient evidence	insufficient evidence	yes	9	0	3	Move to Round 3
48	Dietary nitrate is ergogenic in individuals with a VO2peak of > 60 ml/kg/min
	Acute supplementation (i.e. administration of a single, one-off nitrate supplement)	insufficient evidence	yes	no	no	insufficient evidence	insufficient evidence	insufficient evidence	insufficient evidence	No	insufficient evidence	no	insufficient evidence	1	4	7	Remove statement - consensus not reached (<9/12 / <75% agreement at R2)
	Chronic supplementation (i.e. administration of nitrate over several days/ weeks)	insufficient evidence	yes	no	no	insufficient evidence	insufficient evidence	insufficient evidence	insufficient evidence	No	insufficient evidence	no	insufficient evidence	1	4	7	Remove statement - consensus not reached (<9/12 / <75% agreement at R2)
Age
52	The ergogenic effects of nitrate are greater in younger adults (18-40 years) compared with older adults (> 65 years)	insufficient evidence	insufficient evidence	insufficient evidence	insufficient evidence	insufficient evidence	insufficient evidence	insufficient evidence	insufficient evidence	insufficient evidence	insufficient evidence	no	insufficient evidence	0	1	11	Accept group consensus at Round 2 - Insufficient evidence
53	The ergogenic effects of nitrate are greater in older adults (> 65 years) compared with younger adults (18-40 years)	insufficient evidence	insufficient evidence	insufficient evidence	insufficient evidence	insufficient evidence	insufficient evidence	insufficient evidence	insufficient evidence	insufficient evidence	insufficient evidence	yes	insufficient evidence	1	0	11	Accept group consensus at Round 2 - Insufficient evidence
54	The ergogenic effects of nitrate are equal in younger adults (18-40 years) and older adults (> 65 years)	insufficient evidence	insufficient evidence	insufficient evidence	insufficient evidence	insufficient evidence	insufficient evidence	insufficient evidence	insufficient evidence	insufficient evidence	insufficient evidence	no	insufficient evidence	0	1	11	Accept group consensus at Round 2 - Insufficient evidence
Health status
55	Dietary nitrate is ergogenic in healthy individuals
	Acute supplementation (i.e. administration of a single, one-off nitrate supplement)	insufficient evidence	yes	insufficient evidence	yes	yes	insufficient evidence	yes	yes	insufficient evidence	insufficient evidence	no	yes	6	1	5	Remove statement - consensus not reached (<9/12 / <75% agreement at R2)
	Chronic supplementation (i.e. administration of nitrate over several days/ weeks)	yes	yes	yes	yes	yes	yes	yes	yes	insufficient evidence	insufficient evidence	no	yes	9	1	2	Move to Round 3
56	Dietary nitrate is ergogenic in individuals with a cardiovascular disease (e.g. CHF, PAD)
	Acute supplementation (i.e. administration of a single, one-off nitrate supplement)	insufficient evidence	yes	insufficient evidence	insufficient evidence	insufficient evidence	insufficient evidence	insufficient evidence	yes	insufficient evidence	insufficient evidence	yes	insufficient evidence	3	0	9	Move to Round 3
	Chronic supplementation (i.e. administration of nitrate over several days/ weeks)	insufficient evidence	yes	yes	yes	yes	yes	insufficient evidence	yes	insufficient evidence	insufficient evidence	yes	insufficient evidence	7	0	5	Remove statement - consensus not reached (<9/12 / <75% agreement at R2)
57	Dietary nitrate is ergogenic in individuals with a pulmonary disease (e.g. COPD)
	Acute supplementation (i.e. administration of a single, one-off nitrate supplement)	insufficient evidence	insufficient evidence	insufficient evidence	insufficient evidence	insufficient evidence	insufficient evidence	insufficient evidence	insufficient evidence	insufficient evidence	insufficient evidence	insufficient evidence	insufficient evidence	0	0	12	Accept group consensus at Round 2 - Insufficient evidence
	Chronic supplementation (i.e. administration of nitrate over several days/ weeks)	insufficient evidence	insufficient evidence	yes	no	yes	yes	insufficient evidence	insufficient evidence	insufficient evidence	insufficient evidence	insufficient evidence	insufficient evidence	3	1	8	Remove statement - consensus not reached (<9/12 / <75% agreement at R2)
58	Dietary nitrate is ergogenic in individuals with a metabolic desease (e.g. diabetes)
	Chronic supplementation (i.e. administration of nitrate over several days/ weeks)	insufficient evidence	insufficient evidence	insufficient evidence	insufficient evidence	insufficient evidence	insufficient evidence	insufficient evidence	insufficient evidence	insufficient evidence	insufficient evidence	no	insufficient evidence	0	1	11	Accept group consensus at Round 2 - Insufficient evidence
Supplementation strategy
Dose
60	Acute supplementation (i.e. administration of a single, one-off nitrate supplement) is ergogenic in the following doses:
	< 4 mmol (< 248 mg)	no	no	no	no	no	insufficient evidence	no	no	no	insufficient evidence	no	NO	0	10	2	Accept group consensus at Round 2 - No
	4-8 mmol (248 - 496 mg)	insufficient evidence	yes	insufficient evidence	yes	insufficient evidence	yes	yes	yes	yes	insufficient evidence	yes	YES	8	0	4	Remove statement - consensus not reached (<9/12 / <75% agreement at R2)
	8-16 mmol (496 - 992 mg)	insufficient evidence	yes	insufficient evidence	yes	yes	yes	yes	yes	yes	insufficient evidence	yes	YES	9	0	3	Move to Round 3
	> 16 mmol (> 992 mg)	insufficient evidence	yes	insufficient evidence	yes	yes	yes	yes	yes	yes	insufficient evidence	yes	insufficient evidence	8	0	4	Remove statement - consensus not reached (<9/12 / <75% agreement at R2)
61	Chronic supplementation (i.e. administration of nitrate over several days/ weeks) is ergogenic in the following doses:
	< 4 mmol (< 248 mg)	insufficient evidence	no	no	insufficient evidence	insufficient evidence	insufficient evidence	insufficient evidence	no	insufficient evidence	insufficient evidence	no		0	4	7	Remove statement - consensus not reached (<9/12 / <75% agreement at R2)
	> 16 mmol (> 992 mg)	yes	yes	yes	yes	yes	yes	yes	yes	yes	insufficient evidence	yes	insufficient evidence	10	0	2	Accept group consensus at Round 2 - Yes
62	The dose of dietary nitrate consumed should be normalised to body weight (e.g. mg/kg or mmol/kg) for all individuals rather than prescribing absolute doses	insufficient evidence	insufficient evidence	no	insufficient evidence	insufficient evidence	yes	insufficient evidence	insufficient evidence	insufficient evidence	insufficient evidence	insufficient evidence	insufficient evidence	1	1	10	Accept group consensus at Round 2 - Insufficient evidence
65	The amount of supplemental nitrate needs to be modified according to fitness to elicit an ergogenic effect	insufficient evidence	insufficient evidence	insufficient evidence	insufficient evidence	insufficient evidence	yes	insufficient evidence	insufficient evidence	insufficient evidence	insufficient evidence	insufficient evidence	insufficient evidence	1	0	11	Accept group consensus at Round 2 - Insufficient evidence
66	Healthy and clinical populations require the same amount of supplemental nitrate to elicit an ergogenic effect	insufficient evidence	insufficient evidence	insufficient evidence	insufficient evidence	insufficient evidence	no	insufficient evidence	insufficient evidence	insufficient evidence	insufficient evidence	insufficient evidence	insufficient evidence	0	1	11	Accept group consensus at Round 2 - Insufficient evidence
Acute vs chronic
67	Chronic supplementation (i.e. administration of nitrate over several days/ weeks) is more likely to elicit ergogenic effects than acute (i.e. administration of a single, one-off nitrate supplement) supplementation	yes	yes	yes	no	yes	yes	insufficient evidence	yes	yes	insufficient evidence	yes	insufficient evidence	8	1	3	Remove statement - consensus not reached (<9/12 / <75% agreement at R2)
Timing
68	Acute supplementation (i.e. administration of a single, one-off nitrate supplement) is ergogenic when provided:
	During exercise	insufficient evidence	insufficient evidence	insufficient evidence	insufficient evidence	insufficient evidence	insufficient evidence	insufficient evidence	insufficient evidence	insufficient evidence	insufficient evidence	insufficient evidence	insufficient evidence	0	0	12	Accept group consensus at Round 2 - Insufficient evidence
	< 30 mins pre-exercise	insufficient evidence	no	no	insufficient evidence	insufficient evidence	insufficient evidence	insufficient evidence	insufficient evidence	insufficient evidence	insufficient evidence	no	insufficient evidence	0	3	9	Move to Round 3
	30 mins - 2 hours pre-exercise	insufficient evidence	yes	insufficient evidence	insufficient evidence	insufficient evidence	insufficient evidence	insufficient evidence	insufficient evidence	insufficient evidence	insufficient evidence	no	yes	2	1	9	Move to Round 3
	2-4 hours pre-exercise	yes	yes	insufficient evidence	yes	yes	yes	yes	yes	yes	insufficient evidence	yes	yes	10	0	2	Accept group consensus at Round 2 - Yes
	4-8 hours pre-exercise	insufficient evidence	insufficient evidence	insufficient evidence	insufficient evidence	insufficient evidence	insufficient evidence	insufficient evidence	insufficient evidence	no	insufficient evidence	yes	no	1	2	9	Move to Round 3
	8-24 hours pre-exercise	insufficient evidence	insufficient evidence	no	insufficient evidence	insufficient evidence	insufficient evidence	insufficient evidence	no	no	insufficient evidence	insufficient evidence	no	0	4	8	Remove statement - consensus not reached (<9/12 / <75% agreement at R2)
	> 24 hours pre-exercise		insufficient evidence	no	insufficient evidence	insufficient evidence	insufficient evidence	no	no	no	insufficient evidence	insufficient evidence	no	0	5	6	Remove statement - consensus not reached (<9/12 / <75% agreement at R2)
69	The ergogenic effects of acute nitrate supplementation are diminished when individuals chronically ingest high quantities of nitrate (via supplementation or diet)	insufficient evidence	insufficient evidence	no	insufficient evidence	no	insufficient evidence	insufficient evidence	insufficient evidence	insufficient evidence	insufficient evidence	insufficient evidence	insufficient evidence	0	2	10	Accept group consensus at Round 2 - Insufficient evidence
70	When chronically ingesting high quantities of nitrate (via supplementation or diet), acute supplementation is necessary to elicit an erogenic effect	insufficient evidence	insufficient evidence	no	insufficient evidence	no	insufficient evidence	no	insufficient evidence	no	insufficient evidence	yes	insufficient evidence	1	4	7	Remove statement - consensus not reached (<9/12 / <75% agreement at R2)
Form
71	Dietary nitrate is ergogenic when provided in the following forms:
	Nitrate salts (e.g. sodium or potassium nitrate)	yes	yes	yes	yes	yes	yes	yes	insufficient evidence	yes	insufficient evidence	yes	insufficient evidence	9	0	3	Move to Round 3
	Vegetables/ salads	insufficient evidence	insufficient evidence	insufficient evidence	insufficient evidence	insufficient evidence	yes	yes	insufficient evidence	insufficient evidence	insufficient evidence	no	insufficient evidence	2	1	9	Move to Round 3
	Gels	insufficient evidence	insufficient evidence	insufficient evidence	insufficient evidence	insufficient evidence	yes	insufficient evidence	insufficient evidence	insufficient evidence	insufficient evidence	insufficient evidence		1	0	10	Accept group consensus at Round 2 - Insufficient evidence
72	Dietary nitrate is more likely to elicit ergogenic effects when provided in vegetable form (e.g. beetroot juice, vegetables, salad) than nitrate salts (e.g. sodium or potassium nitrate)	insufficient evidence	yes	yes	yes	yes	yes	insufficient evidence	yes	insufficient evidence	insufficient evidence	insufficient evidence	YES	7	0	5	Remove statement - consensus not reached (<9/12 / <75% agreement at R2)
Physiological effects
VO2
73	Dietary nitrate supplementation improves VO2peak during incremental maximal exercise
	Acute supplementation (i.e. administration of a single, one-off nitrate supplement)	insufficient evidence	no	no	no	no	insufficient evidence	no	no	no	insufficient evidence	no	insufficient evidence	0	8	4	Remove statement - consensus not reached (<9/12 / <75% agreement at R2)
	Chronic supplementation (i.e. administration of nitrate over several days/ weeks)	insufficient evidence	no	no	no	no	insufficient evidence	no	no	no	insufficient evidence	no	insufficient evidence	0	8	4	Remove statement - consensus not reached (<9/12 / <75% agreement at R2)
74	Dietary nitrate supplementation reduces VO2 during steady-state exercise
	Acute supplementation (i.e. administration of a single, one-off nitrate supplement)	insufficient evidence	yes	insufficient evidence	yes	yes	insufficient evidence	yes	yes	yes	yes	yes	insufficient evidence	8	0	4	Remove statement - consensus not reached (<9/12 / <75% agreement at R2)
Mitochondrial function
75	Dietary nitrate supplementation improves mitochondrial efficiency at rest
	Acute supplementation (i.e. administration of a single, one-off nitrate supplement)	insufficient evidence	insufficient evidence	no	insufficient evidence	insufficient evidence	insufficient evidence	insufficient evidence	insufficient evidence	no	insufficient evidence	insufficient evidence	no	0	3	9	Move to Round 3
	Chronic supplementation (i.e. administration of nitrate over several days/ weeks)	insufficient evidence	insufficient evidence	insufficient evidence	insufficient evidence	yes	yes	insufficient evidence	insufficient evidence	no	insufficient evidence	insufficient evidence	no	2	2	8	Remove statement - consensus not reached (<9/12 / <75% agreement at R2)
76	Dietary nitrate supplementation improves mitochondrial efficiency during exercise
	Acute supplementation (i.e. administration of a single, one-off nitrate supplement)	insufficient evidence	insufficient evidence	insufficient evidence	insufficient evidence	insufficient evidence	insufficient evidence	insufficient evidence	insufficient evidence	insufficient evidence	insufficient evidence	yes	insufficient evidence	1	0	11	Accept group consensus at Round 2 - Insufficient evidence
	Chronic supplementation (i.e. administration of nitrate over several days/ weeks)	insufficient evidence	insufficient evidence	insufficient evidence	insufficient evidence	yes	yes	insufficient evidence	insufficient evidence	insufficient evidence	insufficient evidence	yes	insufficient evidence	3	0	9	Move to Round 3
Muscle contractile proprerties
77	Dietary nitrate improves maximal voluntary contractile force production
	Acute supplementation (i.e. administration of a single, one-off nitrate supplement)	insufficient evidence	yes	yes	insufficient evidence	insufficient evidence	insufficient evidence	insufficient evidence	insufficient evidence	insufficient evidence	insufficient evidence	insufficient evidence	insufficient evidence	2	0	10	Accept group consensus at Round 2 - Insufficient evidence
	Chronic supplementation (i.e. administration of nitrate over several days/ weeks)	insufficient evidence	yes	insufficient evidence	insufficient evidence	insufficient evidence	insufficient evidence	insufficient evidence	insufficient evidence	insufficient evidence	insufficient evidence	insufficient evidence	insufficient evidence	1	0	11	Accept group consensus at Round 2 - Insufficient evidence
78	Dietary nitrate improves muscle power production
	Acute supplementation (i.e. administration of a single, one-off nitrate supplement)	insufficient evidence	yes	yes	yes	insufficient evidence	insufficient evidence	insufficient evidence	insufficient evidence	insufficient evidence	insufficient evidence	yes	insufficient evidence	4	0	8	Remove statement - consensus not reached (<9/12 / <75% agreement at R2)
	Chronic supplementation (i.e. administration of nitrate over several days/ weeks)	insufficient evidence	yes	insufficient evidence	yes	insufficient evidence	insufficient evidence	insufficient evidence	insufficient evidence	insufficient evidence	insufficient evidence	yes	insufficient evidence	3	0	9	Move to Round 3
79	Dietary nitrate improves involuntary submaximal muscle force production (e.g. after tetanic stimulations)
	Chronic supplementation (i.e. administration of nitrate over several days/ weeks)	insufficient evidence	yes	insufficient evidence	yes	insufficient evidence	insufficient evidence	insufficient evidence	insufficient evidence	insufficient evidence	insufficient evidence	insufficient evidence	insufficient evidence	2	0	10	Accept group consensus at Round 2 - Insufficient evidence
80	Dietary nitrate modulates Ca2+ handling at skeletal muscle level
	Acute supplementation (i.e. administration of a single, one-off nitrate supplement)	insufficient evidence	insufficient evidence	insufficient evidence	insufficient evidence	insufficient evidence	insufficient evidence	insufficient evidence	insufficient evidence	insufficient evidence	insufficient evidence	yes	insufficient evidence	1	0	11	Accept group consensus at Round 2 - Insufficient evidence
	Chronic supplementation (i.e. administration of nitrate over several days/ weeks)	insufficient evidence	yes	yes	insufficient evidence	insufficient evidence	yes	insufficient evidence	insufficient evidence	insufficient evidence	insufficient evidence	yes	insufficient evidence	4	0	8	Remove statement - consensus not reached (<9/12 / <75% agreement at R2)
Microvascular blood flow
81	Dietary nitrate modulates microvascular blood flow of type I muscle fibers during exercise
	Chronic supplementation (i.e. administration of nitrate over several days/ weeks)	insufficient evidence	insufficient evidence	insufficient evidence	insufficient evidence	insufficient evidence	insufficient evidence	insufficient evidence	insufficient evidence	insufficient evidence	insufficient evidence	no	insufficient evidence	0	1	11	Accept group consensus at Round 2 - Insufficient evidence
82	Dietary nitrate modulates microvascular blood flow of type II muscle fibers during exercise
	Acute supplementation (i.e. administration of a single, one-off nitrate supplement)	insufficient evidence	yes	insufficient evidence	insufficient evidence	insufficient evidence	insufficient evidence	insufficient evidence	insufficient evidence	insufficient evidence	insufficient evidence	yes	insufficient evidence	2	0	10	Accept group consensus at Round 2 - Insufficient evidence
	Chronic supplementation (i.e. administration of nitrate over several days/ weeks)	insufficient evidence	yes	yes	insufficient evidence	insufficient evidence	insufficient evidence	insufficient evidence	insufficient evidence	insufficient evidence	insufficient evidence	yes	insufficient evidence	3	0	9	Move to Round 3
Fractional oxygen extraction of skeletal muscle
83	Dietary nitrate modulates fractional oxygen extraction at a skeletal muscle level during exercise
	Acute supplementation (i.e. administration of a single, one-off nitrate supplement)	insufficient evidence	Insufficient evidence	insufficient evidence	insufficient evidence	insufficient evidence	insufficient evidence	insufficient evidence	insufficient evidence	insufficient evidence	insufficient evidence	yes	insufficient evidence	1	0	11	Accept group consensus at Round 2 - Insufficient evidence
	Chronic supplementation (i.e. administration of nitrate over several days/ weeks)	insufficient evidence	yes	yes	insufficient evidence	insufficient evidence	yes	insufficient evidence	insufficient evidence	insufficient evidence	insufficient evidence	yes	insufficient evidence	4	0	8	Remove statement - consensus not reached (<9/12 / <75% agreement at R2)
Cerebral blood flow and cognitive function
84	Dietary nitrate modulates cerebral blood flow/ oxygenation at rest
	Acute supplementation (i.e. administration of a single, one-off nitrate supplement)	insufficient evidence	insufficient evidence	insufficient evidence	insufficient evidence	insufficient evidence	insufficient evidence	insufficient evidence	insufficient evidence	insufficient evidence	insufficient evidence	insufficient evidence	insufficient evidence	0	0	12	Accept group consensus at Round 2 - Insufficient evidence
	Chronic supplementation (i.e. administration of nitrate over several days/ weeks)	insufficient evidence	yes	yes	insufficient evidence	insufficient evidence	insufficient evidence	insufficient evidence	insufficient evidence	insufficient evidence	insufficient evidence	insufficient evidence	insufficient evidence	2	0	10	Accept group consensus at Round 2 - Insufficient evidence
85	Dietary nitrate modulates cerebral blood flow/ oxygenation during exercise
	Acute supplementation (i.e. administration of a single, one-off nitrate supplement)	insufficient evidence	insufficient evidence	insufficient evidence	insufficient evidence	insufficient evidence	insufficient evidence	insufficient evidence	insufficient evidence	insufficient evidence	insufficient evidence	insufficient evidence	insufficient evidence	0	0	12	Accept group consensus at Round 2 - Insufficient evidence
	Chronic supplementation (i.e. administration of nitrate over several days/ weeks)	insufficient evidence	insufficient evidence	insufficient evidence	insufficient evidence	insufficient evidence	insufficient evidence	insufficient evidence	insufficient evidence	insufficient evidence	insufficient evidence	insufficient evidence	insufficient evidence	0	0	12	Accept group consensus at Round 2 - Insufficient evidence
86	Dietary nitrate modulates cerebral blood flow/ oxygenation during cognitive tasks
	Acute supplementation (i.e. administration of a single, one-off nitrate supplement)	insufficient evidence	insufficient evidence	insufficient evidence	insufficient evidence	insufficient evidence	insufficient evidence	insufficient evidence	insufficient evidence	insufficient evidence	insufficient evidence	insufficient evidence	insufficient evidence	0	0	12	Accept group consensus at Round 2 - Insufficient evidence
	Chronic supplementation (i.e. administration of nitrate over several days/ weeks)	insufficient evidence	insufficient evidence	insufficient evidence	insufficient evidence	insufficient evidence	insufficient evidence	insufficient evidence	insufficient evidence	insufficient evidence	insufficient evidence	insufficient evidence	insufficient evidence	0	0	12	Accept group consensus at Round 2 - Insufficient evidence
87	Dietary nitrate improves cognitive function at rest
	Acute supplementation (i.e. administration of a single, one-off nitrate supplement)	insufficient evidence	yes	insufficient evidence	insufficient evidence	insufficient evidence	insufficient evidence	insufficient evidence	insufficient evidence	insufficient evidence	insufficient evidence	insufficient evidence	insufficient evidence	1	0	11	Accept group consensus at Round 2 - Insufficient evidence
	Chronic supplementation (i.e. administration of nitrate over several days/ weeks)	insufficient evidence	yes	insufficient evidence	insufficient evidence	insufficient evidence	insufficient evidence	insufficient evidence	insufficient evidence	insufficient evidence	insufficient evidence	insufficient evidence	insufficient evidence	1	0	11	Accept group consensus at Round 2 - Insufficient evidence
88	Dietary nitrate improves cognitive function during exercise
	Acute supplementation (i.e. administration of a single, one-off nitrate supplement)	insufficient evidence	insufficient evidence	insufficient evidence	insufficient evidence	insufficient evidence	insufficient evidence	insufficient evidence	insufficient evidence	insufficient evidence	insufficient evidence	insufficient evidence	insufficient evidence	0	0	12	Accept group consensus at Round 2 - Insufficient evidence
	Chronic supplementation (i.e. administration of nitrate over several days/ weeks)	insufficient evidence	yes	insufficient evidence	insufficient evidence	insufficient evidence	insufficient evidence	insufficient evidence	insufficient evidence	insufficient evidence	insufficient evidence	insufficient evidence	insufficient evidence	1	0	11	Accept group consensus at Round 2 - Insufficient evidence
Microbiota
89	Dietary nitrate supplementation modulates the oral microbiota
	Acute supplementation (i.e. administration of a single, one-off nitrate supplement)	insufficient evidence	insufficient evidence	insufficient evidence	insufficient evidence	insufficient evidence	insufficient evidence	insufficient evidence	insufficient evidence	insufficient evidence	insufficient evidence	insufficient evidence	insufficient evidence	0	0	12	Accept group consensus at Round 2 - Insufficient evidence
	Chronic supplementation (i.e. administration of nitrate over several days/ weeks)	insufficient evidence	yes	yes	yes	yes	yes	yes	insufficient evidence	yes	insufficient evidence	yes	yes	9	0	3	Move to Round 3
90	Dietary nitrate supplementation modulates the gut microbiota
	Chronic supplementation (i.e. administration of nitrate over several days/ weeks)	insufficient evidence	insufficient evidence	insufficient evidence	insufficient evidence	insufficient evidence	yes	yes	insufficient evidence	insufficient evidence	insufficient evidence	insufficient evidence	insufficient evidence	2	0	10	Accept group consensus at Round 2 - Insufficient evidence
Perceived exertion
91	Dietary nitrate reduces ratings of perceived exertion
	Acute supplementation (i.e. administration of a single, one-off nitrate supplement)	insufficient evidence	insufficient evidence	no	no	no	insufficient evidence	insufficient evidence	no	no	insufficient evidence	insufficient evidence	insufficient evidence	0	5	7	Remove statement - consensus not reached (<9/12 / <75% agreement at R2)
	Chronic supplementation (i.e. administration of nitrate over several days/ weeks)	insufficient evidence	insufficient evidence	no	no	no	insufficient evidence	insufficient evidence	no	no	insufficient evidence	insufficient evidence	insufficient evidence	0	5	7	Remove statement - consensus not reached (<9/12 / <75% agreement at R2)
Responders vs. non-responders
92	There are 'responders' and 'non-responders' to dietary nitrate supplementation	insufficient evidence	yes	insufficient evidence	insufficient evidence	yes	insufficient evidence	insufficient evidence	insufficient evidence	yes	yes	insufficient evidence	insufficient evidence	4	0	8	Remove statement - consensus not reached (<9/12 / <75% agreement at R2)
93	The physiological effects of dietary nitrate are reliable, with individuals consistently responding in the same way to supplementation	insufficient evidence	insufficient evidence	insufficient evidence	no	insufficient evidence	insufficient evidence	no	insufficient evidence	no	insufficient evidence	insufficient evidence	insufficient evidence	0	3	9	Move to Round 3
Safety and toxicity
Specific health conditions
94	Dietary nitrate supplementation increases risk of cancer
	Chronic supplementation (i.e. administration of nitrate over several days/ weeks)	no	no	no	no	insufficient evidence	no	insufficient evidence	no	insufficient evidence	insufficient evidence	no	no	0	8	4	Remove statement - consensus not reached (<9/12 / <75% agreement at R2)
95	Dietary nitrate supplementation increases risk of metheamoglobinaemia
	Chronic supplementation (i.e. administration of nitrate over several days/ weeks)	no	no	no	no	no	no	insufficient evidence	no	insufficient evidence	insufficient evidence	no	no	0	9	3	Move to Round 3
96	Dietary nitrate supplementation increases risk of hypotension
	Chronic supplementation (i.e. administration of nitrate over several days/ weeks)	no	no	no	no	no	no	insufficient evidence	no	no	insufficient evidence	no	no	0	10	2	Accept group consensus at Round 2 - No
97	Dietary nitrate supplementation increases risk of renal injury
	Chronic supplementation (i.e. administration of nitrate over several days/ weeks)	no	no	no	no	insufficient evidence	no	insufficient evidence	no	insufficient evidence	insufficient evidence	no	no	0	8	4	Remove statement - consensus not reached (<9/12 / <75% agreement at R2)
Acceptable daily intake
98	The acceptable daily intake (ADI) of 0-3.7 mg/kg/day nitrate is appropriate based on current evidence	no	no	no	no	no	no	insufficient evidence	no	yes	no	no	no	1	10	1	Accept group consensus at Round 2 - No
Form
99	Adverse health effects of dietary nitrate supplementation are reported for:
	Nitrate salts (e.g. sodium/ potassium nitrate)	insufficient evidence	no	no	no	no	insufficient evidence	insufficient evidence	insufficient evidence	no	insufficient evidence	no	insufficient evidence	0	6	6	Remove statement - consensus not reached (<9/12 / <75% agreement at R2)
	Nitrate-rich gels, sports drinks and/or chewing gum	insufficient evidence	no	no	no	no	insufficient evidence	no	insufficient evidence	no	insufficient evidence	no	No	0	8	4	Remove statement - consensus not reached (<9/12 / <75% agreement at R2)
Environment
100	Dietary nitrate increases risk of acute mountain sickness (AMS) prior to/ during exercise at low-to-moderate altitude (1500 - 2500 m)
	Acute supplementation (i.e. administration of a single, one-off nitrate supplement)	insufficient evidence	insufficient evidence	insufficient evidence	no	insufficient evidence	no	no	no	insufficient evidence	insufficient evidence	no	insufficient evidence	0	5	7	Remove statement - consensus not reached (<9/12 / <75% agreement at R2)
	Chronic supplementation (i.e. administration of nitrate over several days/ weeks)	insufficient evidence	insufficient evidence	insufficient evidence	no	insufficient evidence	no	no	no	insufficient evidence	insufficient evidence	no	insufficient evidence	0	5	7	Remove statement - consensus not reached (<9/12 / <75% agreement at R2)
101	Dietary nitrate increases risk of acute mountain sickness (AMS) prior to/ during exercise at high altitude (> 2500 m)
	Acute supplementation (i.e. administration of a single, one-off nitrate supplement)	insufficient evidence	insufficient evidence	insufficient evidence	no	insufficient evidence	insufficient evidence	insufficient evidence	insufficient evidence	insufficient evidence	insufficient evidence	no	insufficient evidence	0	2	10	Accept group consensus at Round 2 - Insufficient evidence
	Chronic supplementation (i.e. administration of nitrate over several days/ weeks)	insufficient evidence	insufficient evidence	insufficient evidence	no	insufficient evidence	insufficient evidence	insufficient evidence	insufficient evidence	insufficient evidence	insufficient evidence	no	insufficient evidence	0	2	10	Accept group consensus at Round 2 - Insufficient evidence
102	Dietary nitrate increases the risk of heat illness prior to/ during exercise in the heat (> 30°C)
	Acute supplementation (i.e. administration of a single, one-off nitrate supplement)	insufficient evidence	insufficient evidence	insufficient evidence	no	insufficient evidence	insufficient evidence	no	insufficient evidence	insufficient evidence	insufficient evidence	no	insufficient evidence	0	3	9	Move to Round 3
	Chronic supplementation (i.e. administration of nitrate over several days/ weeks)	insufficient evidence	insufficient evidence	insufficient evidence	no	insufficient evidence	insufficient evidence	no	insufficient evidence	insufficient evidence	insufficient evidence	no	insufficient evidence	0	3	9	Move to Round 3
103	Dietary nitrate increases the risk of hypothermia prior to/ during exercise in the cold (< 5°C)
	Acute supplementation (i.e. administration of a single, one-off nitrate supplement)	insufficient evidence	insufficient evidence	insufficient evidence	insufficient evidence	insufficient evidence	insufficient evidence	insufficient evidence	insufficient evidence	insufficient evidence	insufficient evidence	insufficient evidence	insufficient evidence	0	0	12	Accept group consensus at Round 2 - Insufficient evidence
	Chronic supplementation (i.e. administration of nitrate over several days/ weeks)	insufficient evidence	insufficient evidence	insufficient evidence	insufficient evidence	insufficient evidence	insufficient evidence	insufficient evidence	insufficient evidence	insufficient evidence	insufficient evidence	insufficient evidence	insufficient evidence	0	0	12	Accept group consensus at Round 2 - Insufficient evidence
Population
104	Adverse health effects of dietary nitrate supplementation have been reported for:
	Men	insufficient evidence	no	no	no	no	no	insufficient evidence	no	no	insufficient evidence	no	no	0	9	3	Move to Round 3
	Women	insufficient evidence	no	no	no	no	no	insufficient evidence	no	no	insufficient evidence	no	no	0	9	3	Move to Round 3
	Younger adults (18-40 years)	insufficient evidence	no	no	no	no	no	insufficient evidence	no	no	insufficient evidence	no	no	0	9	3	Move to Round 3
	Middle-aged adults (40-65 years)	insufficient evidence	no	no	no	no	no	insufficient evidence	no	no	insufficient evidence	no	no	0	9	3	Move to Round 3
	Older adults (> 65 years)	insufficient evidence	no	no	no	no	no	insufficient evidence	no	no	insufficient evidence	no	no	0	9	3	Move to Round 3
	Individuals with health co-morbidities	insufficient evidence	no	no	no	no	no	insufficient evidence	insufficient evidence	no	insufficient evidence	no	no	0	8	4	Remove statement - consensus not reached (<9/12 / <75% agreement at R2)
Quality of available evidence
Performance test
109	The ergogenic effects of nitrate have mostly been established in studies with: (please select 'Yes' for only one of the below statements)
	A performance test which closely mimics the conditions that occur in 'real-world' competitive sport													0	0	0
	A performance test partly indicative of the conditions that occur in 'real-world' competitive sport	yes	yes	yes	yes	yes	yes	yes	yes	yes		yes	yes	11	0	0	Accept group consensus at Round 2 - Yes
	A performance test which poorly mimics the conditions that occur in 'real-world' competitive sport										yes			1	0	0
Verification
110	The ergogenic effects of nitrate have mostly been established in studies that: (please select 'Yes' for only one of the below statements)
	Verify that the supplement was taken and induced a biological response (e.g. via saliva, blood, urine or muscle samples)		yes											1	0	0
	Partly verify that the supplement was taken and induced a biological response (e.g. via saliva, blood, urine or muscle samples)	yes			yes	yes	yes	yes	yes	yes	yes	yes	yes	10	0	0	Accept group consensus at Round 2 - Yes
	Do not verify that the supplement was taken and induced a biological response (e.g. via saliva, blood, urine or muscle samples)													0	0	0
Contamination
112	The ergogenic effects of nitrate have mostly been established in studies that: (please select 'Yes' for only one of the below statements)
	Administer a batch-tested or otherwise verified supplement, eradicating the risk for potentially ergogenic contaminants	yes	yes			yes	yes	yes					yes	6	0	0	Remove statement - consensus not reached (<9/12 / <75% agreement at R2)
	Do NOT administer a batch-tested or otherwise verified supplement, which could result in potentially ergogenic contaminants			yes	yes				yes	yes	yes	yes		6	0	0
Ethos of Olympic Sport
Health risk
113	Dietary nitrate supplementation presents an actual or potential health risk to the athlete/ participant
	Chronic supplementation (i.e. administration of nitrate over several days/ weeks)	no	no	no	no	insufficient evidence	no	insufficient evidence	no	insufficient evidence	insufficient evidence	no	no	0	8	4	Remove statement - consensus not reached (<9/12 / <75% agreement at R2)

## Sheet: Consensus not reached 
	Statements which have been been rejected at Round 2 due to a lack of consistency in group voting
														Round 2 voting summary
Statement number	Statement	1	2	3	4	5	6	7	8	9	10	11	12	Total 'Yes'	Total 'No'	Total 'insufficient evidence'	Decision
Activity
Running performance
5	Dietary nitrate supplementation is ergogenic for intermittent running performance (e.g. Yo-Yo or multi-stage fitness test)
	Chronic supplementation (i.e. administration of nitrate over several days/ weeks)	insufficient evidence	yes	yes	yes	yes	yes	insufficient evidence	yes	insufficient evidence	insufficient evidence	insufficient evidence	insufficient evidence	6	0	6	Consensus not reached
Cycling performance
10	Dietary nitrate supplementation is ergogenic for cycling performance lasting 5 - 30 mins
	Chronic supplementation (i.e. administration of nitrate over several days/ weeks)	insufficient evidence	yes	yes	insufficient evidence	yes	insufficient evidence	insufficient evidence	yes	insufficient evidence	insufficient evidence	insufficient evidence	insufficient evidence	4	0	8	Consensus not reached
11	Dietary nitrate supplementation is ergogenic for sprint cycling performance (e.g. 5 secs - 5 mins)
	Chronic supplementation (i.e. administration of nitrate over several days/ weeks)	insufficient evidence	yes	yes	insufficient evidence	yes	insufficient evidence	insufficient evidence	yes	insufficient evidence	insufficient evidence	insufficient evidence	insufficient evidence	4	0	8	Consensus not reached
12	Dietary nitrate supplementation is ergogenic for intermittent cycling performance (e.g. repeated 5 sec - 1 min efforts)
	Chronic supplementation (i.e. administration of nitrate over several days/ weeks)	insufficient evidence	yes	yes	insufficient evidence	yes	insufficient evidence	insufficient evidence	yes	insufficient evidence	insufficient evidence	insufficient evidence	insufficient evidence	4	0	8	Consensus not reached
Recovery
35	Dietary nitrate supplementation enhances recovery following exercise
	Acute supplementation (i.e. administration of a single, one-off nitrate supplement)	no	insufficient evidence	no	insufficient evidence	insufficient evidence	yes	insufficient evidence	no	insufficient evidence	insufficient evidence	insufficient evidence	no	1	4	7	Consensus not reached
Environmental conditions
42	Dietary nitrate supplementation is ergogenic during exercise in moderate simulated altitude/ normobaric hypoxia (1500 - 2500 m)
	Chronic supplementation (i.e. administration of nitrate over several days/ weeks)	insufficient evidence	yes	yes	insufficient evidence	yes	yes	insufficient evidence	insufficient evidence	insufficient evidence	insufficient evidence	insufficient evidence	insufficient evidence	4	0	8	Consensus not reached
43	Dietary nitrate supplementation is ergogenic during exercise in high simulated altitude/ normobaric hypoxia (> 2500 m)
	Chronic supplementation (i.e. administration of nitrate over several days/ weeks)	yes	yes	yes	insufficient evidence	yes	yes	insufficient evidence	yes	insufficient evidence	insufficient evidence	insufficient evidence	insufficient evidence	6	0	6	Consensus not reached
Population
Aerobic capacity
47	Dietary nitrate is ergogenic in individuals with a VO2peak of 45 - 60 ml/kg/min
	Acute supplementation (i.e. administration of a single, one-off nitrate supplement)	insufficient evidence	yes	insufficient evidence	yes	yes	insufficient evidence	yes	yes	yes	insufficient evidence	insufficient evidence	yes	7	0	5	Consensus not reached
48	Dietary nitrate is ergogenic in individuals with a VO2peak of > 60 ml/kg/min
	Acute supplementation (i.e. administration of a single, one-off nitrate supplement)	insufficient evidence	yes	no	no	insufficient evidence	insufficient evidence	insufficient evidence	insufficient evidence	No	insufficient evidence	no	insufficient evidence	1	4	7	Consensus not reached
	Chronic supplementation (i.e. administration of nitrate over several days/ weeks)	insufficient evidence	yes	no	no	insufficient evidence	insufficient evidence	insufficient evidence	insufficient evidence	No	insufficient evidence	no	insufficient evidence	1	4	7	Consensus not reached
Health status
55	Dietary nitrate is ergogenic in healthy individuals
	Acute supplementation (i.e. administration of a single, one-off nitrate supplement)	insufficient evidence	yes	insufficient evidence	yes	yes	insufficient evidence	yes	yes	insufficient evidence	insufficient evidence	no	yes	6	1	5	Consensus not reached
56	Dietary nitrate is ergogenic in individuals with a cardiovascular disease (e.g. CHF, PAD)
	Chronic supplementation (i.e. administration of nitrate over several days/ weeks)	insufficient evidence	yes	yes	yes	yes	yes	insufficient evidence	yes	insufficient evidence	insufficient evidence	yes	insufficient evidence	7	0	5	Consensus not reached
57	Dietary nitrate is ergogenic in individuals with a pulmonary disease (e.g. COPD)
	Chronic supplementation (i.e. administration of nitrate over several days/ weeks)	insufficient evidence	insufficient evidence	yes	no	yes	yes	insufficient evidence	insufficient evidence	insufficient evidence	insufficient evidence	insufficient evidence	insufficient evidence	3	1	8	Consensus not reached
Supplementation strategy
Dose
60	Acute supplementation (i.e. administration of a single, one-off nitrate supplement) is ergogenic in the following doses:
	4-8 mmol (248 - 496 mg)	insufficient evidence	yes	insufficient evidence	yes	insufficient evidence	yes	yes	yes	yes	insufficient evidence	yes	YES	8	0	4	Consensus not reached
	> 16 mmol (> 992 mg)	insufficient evidence	yes	insufficient evidence	yes	yes	yes	yes	yes	yes	insufficient evidence	yes	insufficient evidence	8	0	4	Consensus not reached
61	Chronic supplementation (i.e. administration of nitrate over several days/ weeks) is ergogenic in the following doses:
	< 4 mmol (< 248 mg)	insufficient evidence	no	no	insufficient evidence	insufficient evidence	insufficient evidence	insufficient evidence	no	insufficient evidence	insufficient evidence	no		0	4	7	Consensus not reached
Acute vs chronic
67	Chronic supplementation (i.e. administration of nitrate over several days/ weeks) is more likely to elicit ergogenic effects than acute (i.e. administration of a single, one-off nitrate supplement) supplementation	yes	yes	yes	no	yes	yes	insufficient evidence	yes	yes	insufficient evidence	yes	insufficient evidence	8	1	3	Consensus not reached
68	Acute supplementation (i.e. administration of a single, one-off nitrate supplement) is ergogenic when provided:
	8-24 hours pre-exercise	insufficient evidence	insufficient evidence	no	insufficient evidence	insufficient evidence	insufficient evidence	insufficient evidence	no	no	insufficient evidence	insufficient evidence	no	0	4	8	Consensus not reached
	> 24 hours pre-exercise		insufficient evidence	no	insufficient evidence	insufficient evidence	insufficient evidence	no	no	no	insufficient evidence	insufficient evidence	no	0	5	6	Consensus not reached
70	When chronically ingesting high quantities of nitrate (via supplementation or diet), acute supplementation is necessary to elicit an erogenic effect	insufficient evidence	insufficient evidence	no	insufficient evidence	no	insufficient evidence	no	insufficient evidence	no	insufficient evidence	yes	insufficient evidence	1	4	7	Consensus not reached
Form
72	Dietary nitrate is more likely to elicit ergogenic effects when provided in vegetable form (e.g. beetroot juice, vegetables, salad) than nitrate salts (e.g. sodium or potassium nitrate)	insufficient evidence	yes	yes	yes	yes	yes	insufficient evidence	yes	insufficient evidence	insufficient evidence	insufficient evidence	YES	7	0	5	Consensus not reached
Physiological effects
VO2
73	Dietary nitrate supplementation improves VO2peak during incremental maximal exercise
	Acute supplementation (i.e. administration of a single, one-off nitrate supplement)	insufficient evidence	no	no	no	no	insufficient evidence	no	no	no	insufficient evidence	no	insufficient evidence	0	8	4	Consensus not reached
	Chronic supplementation (i.e. administration of nitrate over several days/ weeks)	insufficient evidence	no	no	no	no	insufficient evidence	no	no	no	insufficient evidence	no	insufficient evidence	0	8	4	Consensus not reached
74	Dietary nitrate supplementation reduces VO2 during steady-state exercise
	Acute supplementation (i.e. administration of a single, one-off nitrate supplement)	insufficient evidence	yes	insufficient evidence	yes	yes	insufficient evidence	yes	yes	yes	yes	yes	insufficient evidence	8	0	4	Consensus not reached
Mitochondrial function
75	Dietary nitrate supplementation improves mitochondrial efficiency at rest
	Chronic supplementation (i.e. administration of nitrate over several days/ weeks)	insufficient evidence	insufficient evidence	insufficient evidence	insufficient evidence	yes	yes	insufficient evidence	insufficient evidence	no	insufficient evidence	insufficient evidence	no	2	2	8	Consensus not reached
Muscle contractile proprerties
78	Dietary nitrate improves muscle power production
	Acute supplementation (i.e. administration of a single, one-off nitrate supplement)	insufficient evidence	yes	yes	yes	insufficient evidence	insufficient evidence	insufficient evidence	insufficient evidence	insufficient evidence	insufficient evidence	yes	insufficient evidence	4	0	8	Consensus not reached
80	Dietary nitrate modulates Ca2+ handling at skeletal muscle level
	Chronic supplementation (i.e. administration of nitrate over several days/ weeks)	insufficient evidence	yes	yes	insufficient evidence	insufficient evidence	yes	insufficient evidence	insufficient evidence	insufficient evidence	insufficient evidence	yes	insufficient evidence	4	0	8	Consensus not reached
Fractional oxygen extraction of skeletal muscle
83	Dietary nitrate modulates fractional oxygen extraction at a skeletal muscle level during exercise
	Chronic supplementation (i.e. administration of nitrate over several days/ weeks)	insufficient evidence	yes	yes	insufficient evidence	insufficient evidence	yes	insufficient evidence	insufficient evidence	insufficient evidence	insufficient evidence	yes	insufficient evidence	4	0	8	Consensus not reached
Perceived exertion
91	Dietary nitrate reduces ratings of perceived exertion
	Acute supplementation (i.e. administration of a single, one-off nitrate supplement)	insufficient evidence	insufficient evidence	no	no	no	insufficient evidence	insufficient evidence	no	no	insufficient evidence	insufficient evidence	insufficient evidence	0	5	7	Consensus not reached
	Chronic supplementation (i.e. administration of nitrate over several days/ weeks)	insufficient evidence	insufficient evidence	no	no	no	insufficient evidence	insufficient evidence	no	no	insufficient evidence	insufficient evidence	insufficient evidence	0	5	7	Consensus not reached
Responders vs. non-responders
92	There are 'responders' and 'non-responders' to dietary nitrate supplementation	insufficient evidence	yes	insufficient evidence	insufficient evidence	yes	insufficient evidence	insufficient evidence	insufficient evidence	yes	yes	insufficient evidence	insufficient evidence	4	0	8	Consensus not reached
Safety and toxicity
Specific health conditions
94	Dietary nitrate supplementation increases risk of cancer
	Chronic supplementation (i.e. administration of nitrate over several days/ weeks)	no	no	no	no	insufficient evidence	no	insufficient evidence	no	insufficient evidence	insufficient evidence	no	no	0	8	4	Consensus not reached
97	Dietary nitrate supplementation increases risk of renal injury
	Chronic supplementation (i.e. administration of nitrate over several days/ weeks)	no	no	no	no	insufficient evidence	no	insufficient evidence	no	insufficient evidence	insufficient evidence	no	no	0	8	4	Consensus not reached
Form
99	Adverse health effects of dietary nitrate supplementation are reported for:
	Nitrate salts (e.g. sodium/ potassium nitrate)	insufficient evidence	no	no	no	no	insufficient evidence	insufficient evidence	insufficient evidence	no	insufficient evidence	no	insufficient evidence	0	6	6	Consensus not reached
	Nitrate-rich gels, sports drinks and/or chewing gum	insufficient evidence	no	no	no	no	insufficient evidence	no	insufficient evidence	no	insufficient evidence	no	No	0	8	4	Consensus not reached
Environment
100	Dietary nitrate increases risk of acute mountain sickness (AMS) prior to/ during exercise at low-to-moderate altitude (1500 - 2500 m)
	Acute supplementation (i.e. administration of a single, one-off nitrate supplement)	insufficient evidence	insufficient evidence	insufficient evidence	no	insufficient evidence	no	no	no	insufficient evidence	insufficient evidence	no	insufficient evidence	0	5	7	Consensus not reached
	Chronic supplementation (i.e. administration of nitrate over several days/ weeks)	insufficient evidence	insufficient evidence	insufficient evidence	no	insufficient evidence	no	no	no	insufficient evidence	insufficient evidence	no	insufficient evidence	0	5	7	Consensus not reached
Population
104	Adverse health effects of dietary nitrate supplementation have been reported for:
	Individuals with health co-morbidities	insufficient evidence	no	no	no	no	no	insufficient evidence	insufficient evidence	no	insufficient evidence	no	no	0	8	4	Consensus not reached
Quality of available evidence
Contamination
112	The ergogenic effects of nitrate have mostly been established in studies that: (please select 'Yes' for only one of the below statements)
	Administer a batch-tested or otherwise verified supplement, eradicating the risk for potentially ergogenic contaminants	yes	yes			yes	yes	yes					yes	6	0	0	Consensus not reached
	Do NOT administer a batch-tested or otherwise verified supplement, which could result in potentially ergogenic contaminants			yes	yes				yes	yes	yes	yes		6	0	0
Ethos of Olympic Sport
Health risk
113	Dietary nitrate supplementation presents an actual or potential health risk to the athlete/ participant
	Chronic supplementation (i.e. administration of nitrate over several days/ weeks)	no	no	no	no	insufficient evidence	no	insufficient evidence	no	insufficient evidence	insufficient evidence	no	no	0	8	4	Consensus not reached
	Statements which have been been rejected at Round 3 due to a lack of consistency in group voting
0		Round 3 votes												Round 3 voting summary
		1	2	3	4	5	6	7	8	9	10	11	12
Statement number	Statement													Total 'Yes'	Total 'No'	Total 'IE'	Decision	New statement (if caveat/ change added in R3)
Activity
Running performance
3	Dietary nitrate supplementation is ergogenic for middle-distance running performance (e.g. 800 - 5000 m)
	Chronic supplementation (i.e. administration of nitrate over several days/ weeks)	IE	YES	YES	IE	YES	IE	IE	YES	IE	IE	IE	YES	5	0	7	Consensus not reached	N/A
Cycling performance
9	Dietary nitrate supplementation is ergogenic for cycling performance lasting 30 mins - 1 hour
	Chronic supplementation (i.e. administration of nitrate over several days/ weeks)	IE	YES	YES	IE	IE	IE	IE	YES	IE	IE	IE	YES	4	0	8	Consensus not reached	N/A
10	Dietary nitrate supplementation is ergogenic for cycling performance lasting 5 - 30 mins (including TT and TTE performance)
	Acute supplementation (i.e. administration of a single, one-off nitrate supplement)	YES	YES	YES	YES	IE	IE	IE	YES	IE	IE	IE	YES	6	0	6	Consensus not reached	Dietary nitrate supplementation is ergogenic for cycling performance lasting 5 - 30 mins (including TT and TTE performance tests) - Acute supplementation (i.e. administration of a single, one-off nitrate supplement)
											(evidence too conflicting to reach conclusion)
Supplementation strategy
Form
71	Dietary nitrate is ergogenic when provided in the following forms:
	Vegetables/ salads	IE	IE (but would change to yes if dose is sufficient)	IE	IE	IE	YES	YES (assuming sufficient dose)	IE (but would change to Yes if dose was sufficient)	IE	IE	IE	YES (assuming dose is sufficient)	3	0	9	Consensus not reached	N/A
Physiological effects
Microvascular blood flow
82	Dietary nitrate modulates microvascular blood flow of type II muscle fibers during exercise
	Chronic supplementation (i.e. administration of nitrate over several days/ weeks)	IE	YES	YES	YES	IE	IE	IE	IE	IE	IE	YES	YES	5	0	7	Consensus not reached	N/A
